# Supplementary material for: Fitness Loss under Amino Acid Starvation in Artemisinin-Resistant Plasmodium falciparum Isolates from Cambodia
Source: Sci Rep. 2018 Aug 22;8:12622. doi: 10.1038/s41598-018-30593-5 (PMC6105667; doi:10.1038/s41598-018-30593-5)
Supplement: Supplementary file 2 — Supplementary Dataset 1 [file 41598_2018_30593_MOESM2_ESM.xlsx]

## Sheet: Delayed-clearance
Single nucleotide polymorphisms associated with delayed clearance following artemisinin treatment (only those with p-value < 0.001 (PLINK) were included)
Chromosome	Position	Ref	Nonref	Gene ID	PlasmoDB Gene Name	NS/S	Protein change	p-value (PLINK)	p-value (FaST-LMM)
13	748395	C	A	PF3D7_1318100	ferredoxin, putative	NS	D193Y	2.719e-58	1.06992e-26
14	2481073	G	CT	PF3D7_1460900.1	apicoplast ribosomal protein S10, putative (ARPS10)	NS	D128H	1.225e-52	4.52011e-25
13	754133	C	T	PF3D7_1318300	conserved Plasmodium protein, unknown function	NS	T75I	3.12e-52	4.43949e-20
14	2481070	G	A	PF3D7_1460900.1	apicoplast ribosomal protein S10, putative (ARPS10)	NS	V127M	3.236e-52	8.2096e-25
13	1725259	C	T	PF3D7_1343700	kelch protein K13 (K13)	NS	C580Y	6.991e-49	2.53298e-25
7	405600	T	C	PF3D7_0709000	chloroquine resistance transporter (CRT)	NS	I356T	4.514e-44	1.79181e-17
13	1717359	T	G	PF3D7_1343400	DNA repair protein RAD5, putative (RAD5)	NS	N821K	1.337e-42	1.80144e-19
14	1956225	G	A	PF3D7_1447900	multidrug resistance protein 2 (MDR2)	NS	T484I	8.969e-42	5.93593e-16
7	405362	A	G	PF3D7_0709000	chloroquine resistance transporter (CRT)	NS	N326S	2.122e-41	3.22845e-14
13	1718288	A	TG	PF3D7_1343400	DNA repair protein RAD5, putative (RAD5)	NS	N1131I	2.554e-41	7.52187e-19
14	2098642	A	G	PF3D7_1451200	conserved Plasmodium protein, unknown function	S	71N	1.324e-38	5.61268e-16
13	1988624	C	T	PF3D7_1349500	conserved Plasmodium protein, unknown function	NS	D2331N	6.827e-38	3.74237e-13
7	896660	G	T	PF3D7_0720700	phosphoinositide-binding protein, putative	NS	C1484F	6.16e-36	1.304e-16
8	481897	T	A	PF3D7_0809600	peptidase family C50, putative	NS	K5162N	3.683e-35	1.27233e-09
10	885314	T	C	PF3D7_1021700	conserved Plasmodium membrane protein, unknown function	NS	N3000D	5.353e-34	3.1505e-09
14	1481740	A	CT	PF3D7_1436300	translocon component PTEX150 (PTEX150)	NS	D655A	7.186e-34	4.37627e-10
9	1055456	G	T	PF3D7_0926100	protein kinase, putative	NS	D787E	9.486e-34	2.77713e-10
13	2373848	A	G	PF3D7_1359600	conserved Plasmodium protein, unknown function	NS	D656G	1.809e-33	4.86606e-09
14	2470644	T	C	PF3D7_1460500	conserved Plasmodium protein, unknown function	S	1518T	4.461e-33	1.53677e-14
13	1700345	T	C	PF3D7_1343100	conserved Plasmodium protein, unknown function	NS	N96D	6.719e-32	1.27033e-12
14	2096133	C	G	PF3D7_1451200	conserved Plasmodium protein, unknown function	NS	G908R	5.543e-31	6.3799e-13
13	1991685	C	T	PF3D7_1349500	conserved Plasmodium protein, unknown function	S	1310K	1.739e-30	1.68929e-10
13	1820881	C	T	PF3D7_1345400	conserved Plasmodium protein, unknown function	S	140T	3.357e-30	2.17356e-09
14	2082099	C	T	PF3D7_1450800	conserved Plasmodium protein, unknown function	NS	S50N	3.891e-30	4.24519e-10
13	1739315	A	G	PF3D7_1343800	conserved Plasmodium protein, unknown function	S	4724N	4.721e-30	5.89017e-10
9	1054848	A	T	PF3D7_0926100	protein kinase, putative	NS	M990K	1.577e-29	7.76535e-08
14	990734	T	C	PF3D7_1425400	DEAD/DEAH box helicase, putative	S	505Y	4.786e-29	1.35274e-07
14	1481954	A	G	PF3D7_1436300	translocon component PTEX150 (PTEX150)	S	726Q	4.935e-29	6.03607e-06
8	486709	T	C	PF3D7_0809600	peptidase family C50, putative	S	3558G	1.113e-28	7.59122e-06
12	1135518	A	G	PF3D7_1227800	histone S-adenosyl methyltransferase, putative	NS	Y711H	1.178e-28	5.12776e-06
14	2081506	C	G	PF3D7_1450800	conserved Plasmodium protein, unknown function	NS	G248R	3.881e-28	6.811e-08
12	407115	T	A	PF3D7_1208800	zinc finger protein, putative	NS	Y679F	4.1e-28	9.89373e-09
13	958469	G	A	PF3D7_1322700	conserved Plasmodium protein, unknown function	NS	T236I	4.517e-28	6.19727e-11
12	529418	C	T	PF3D7_1211900	non-SERCA-type Ca2+ -transporting P-ATPase (ATP4)	NS	G1128R	5.229e-28	1.84326e-07
10	497461	G	A	PF3D7_1012900	autophagy-related protein 18, putative (ATG18)	NS	T38I	5.776e-28	7.17379e-09
6	543417	T	A	PF3D7_0613300	rhoptry protein ROP14 (ROP14)	NS	N310I	1.964e-27	2.43689e-06
12	739074	C	T	PF3D7_1218800	secreted ookinete protein, putative (PSOP17)	NS	R194K	2.876e-27	4.26313e-07
13	1821294	C	G	PF3D7_1345400	conserved Plasmodium protein, unknown function	NS	D3H	3.784e-27	3.82353e-08
8	399899	C	A	PF3D7_0807800	26S proteasome regulatory subunit RPN10, putative (RPN10)	NS	E380.	6.138e-27	2.22132e-06
8	399898	T	A	PF3D7_0807800	26S proteasome regulatory subunit RPN10, putative (RPN10)	NS	E380V	7.416e-27	2.14841e-06
12	1010085	A	T	PF3D7_1224800	conserved Plasmodium protein, unknown function	NS	N266I	9.26e-27	7.46137e-08
13	2600019	T	A	PF3D7_1364600	aldehyde reductase, putative	S	421P	1.219e-26	2.4532e-10
5	924826	T	A	PF3D7_0522400	conserved Plasmodium protein, unknown function	NS	H5535Q	1.691e-26	5.1797e-08
12	895047	A	T	PF3D7_1222400	transcription factor with AP2 domain(s) (ApiAP2)	NS	Q1489H	1.921e-26	8.51391e-09
10	611411	G	A	PF3D7_1015000	FAD synthetase, putative	NS	A67T	3.939e-26	5.12448e-07
8	789468	T	C	PF3D7_0817300	asparagine-rich antigen	NS	K50R	7.058e-26	3.01383e-07
13	1862741	G	C	PF3D7_1346400	conserved Plasmodium protein, unknown function	NS	D3282H	9.688e-26	1.06832e-08
4	748577	A	T	PF3D7_0417200	bifunctional dihydrofolate reductase-thymidylate synthase (DHFR-TS)	NS	I164L	1.43e-25	1.93441e-06
13	2028330	A	T	PF3D7_1350900	transcription factor with AP2 domain(s) (ApiAP2)	S	103L	2.376e-25	2.32195e-09
9	1206408	G	A	PF3D7_0930300	merozoite surface protein 1 (MSP1)	NS	D1533N	2.652e-25	3.41442e-06
10	490720	G	C	PF3D7_1012700	NLI interacting factor-like phosphatase, putative (NIF4)	NS	V1157L	3.375e-25	2.33779e-08
13	2373333	A	T	PF3D7_1359600	conserved Plasmodium protein, unknown function	NS	L484F	3.423e-25	1.79865e-06
14	2079623	C	T	PF3D7_1450700	conserved Plasmodium protein, unknown function	NS	T379I	4.174e-25	5.57974e-09
5	852479	C	T	PF3D7_0520800	conserved Plasmodium protein, unknown function	NS	S1183N	4.258e-25	6.50468e-06
5	923033	T	G	PF3D7_0522400	conserved Plasmodium protein, unknown function	NS	S4938A	4.72e-25	4.47813e-06
11	1057662	C	T	PF3D7_1127000	protein phosphatase, putative	S	44S	5.88e-25	1.48819e-06
11	796730	T	A	PF3D7_1121100	conserved Plasmodium protein, unknown function	NS	N777I	7.491e-25	1.79432e-07
12	892564	C	A	PF3D7_1222400	transcription factor with AP2 domain(s) (ApiAP2)	NS	H662N	7.731e-25	3.11775e-08
13	1913206	T	C	PF3D7_1347900	conserved Plasmodium protein, unknown function	NS	T1814A	8.009e-25	1.16264e-08
8	477637	G	C	PF3D7_0809400	conserved Plasmodium protein, unknown function	NS	E689Q	9.54e-25	1.32624e-05
8	895843	A	G	PF3D7_0819800	conserved Plasmodium protein, unknown function	S	397F	9.616e-25	5.78875e-07
14	946091	T	C	PF3D7_1423400	conserved Plasmodium membrane protein, unknown function	NS	Y1167H	1.095e-24	4.9914e-07
10	490648	T	A	PF3D7_1012700	NLI interacting factor-like phosphatase, putative (NIF4)	NS	Y1133N	1.244e-24	3.21546e-08
8	477641	A	G	PF3D7_0809400	conserved Plasmodium protein, unknown function	NS	N690S	1.374e-24	1.75535e-05
13	1916603	T	C	PF3D7_1347900	conserved Plasmodium protein, unknown function	NS	N768D	1.426e-24	1.39384e-07
8	497184	T	A	PF3D7_0809600	peptidase family C50, putative	NS	I67L	1.79e-24	5.55842e-08
13	2222096	A	G	PF3D7_1356000	conserved Plasmodium protein, unknown function	S	1118R	6.069e-24	2.99043e-07
14	2367955	G	A	PF3D7_1457700	large ribosomal subunit nuclear export factor, putative	S	223K	6.267e-24	3.60438e-06
13	1986165	A	G	PF3D7_1349500	conserved Plasmodium protein, unknown function	S	3150N	6.636e-24	1.16432e-06
13	2226038	C	A	PF3D7_1356100	conserved Plasmodium protein, unknown function	NS	V335F	7.561e-24	5.58481e-07
1	340448	G	A	PF3D7_0108300	conserved Plasmodium protein, unknown function	NS	S1094N	8.013e-24	5.85098e-05
8	870195	C	G	PF3D7_0819100	BRIX domain, putative	NS	Q212E	8.173e-24	4.6573e-06
5	855646	G	A	PF3D7_0520800	conserved Plasmodium protein, unknown function	S	127N	8.301e-24	7.88523e-06
8	870178	G	T	PF3D7_0819100	BRIX domain, putative	NS	C206F	8.473e-24	7.60716e-06
8	399774	C	T	PF3D7_0807800	26S proteasome regulatory subunit RPN10, putative (RPN10)	S	421K	1.047e-23	5.97971e-06
11	790057	G	A	PF3D7_1120800	conserved Plasmodium protein, unknown function	NS	R16K	1.923e-23	1.12329e-06
3	818649	G	A	PF3D7_0319600	elongation factor 1 (EF-1), putative	NS	G142E	2.738e-23	2.97163e-05
5	958440	A	T	PF3D7_0523000	multidrug resistance protein 1 (MDR1)	NS	Y184F	4.941e-23	2.19435e-05
8	562548	A	C	PF3D7_0811200	ER membrane protein complex subunit 1, putative (EMC1)	NS	K558N	5.403e-23	2.19164e-06
12	1338569	C	T	PF3D7_1232400	conserved protein, unknown function	NS	C83Y	9.012e-23	0.000159357
11	281019	C	A	PF3D7_1106700	dna2/nam7 helicase family member, putative	NS	R659L	1.054e-22	1.52954e-05
13	2036738	G	T	PF3D7_1351000	phosphatidylinositol transfer protein, putative	NS	K967N	1.224e-22	1.26174e-05
8	803384	T	C	PF3D7_0817600	conserved Plasmodium protein, unknown function	NS	K142R	1.378e-22	2.54108e-06
14	1098965	A	G	PF3D7_1428100	WW domain-binding protein 11, putative	S	329N	2.43e-22	0.000265943
13	1912767	C	T	PF3D7_1347800	leucine-rich repeat protein (LRR4.1)	NS	H236Y	2.601e-22	1.56424e-06
14	2545736	G	A	PF3D7_1462500	conserved Plasmodium protein, unknown function	S	642V	3.133e-22	8.43817e-08
14	2086413	A	T	PF3D7_1451000	conserved Plasmodium protein, unknown function	NS	N369K	3.49e-22	1.49612e-09
14	765392	T	C	PF3D7_1418100	liver specific protein 1, putative (LISP1)	S	2672Q	3.893e-22	1.95047e-05
14	259286	C	T	PF3D7_1407100	rRNA 2'-O-methyltransferase fibrillarin, putative (NOP1)	S	85N	4.296e-22	7.16259e-07
8	511014	G	A	PF3D7_0809900	JmjC domain containing protein (JmjC1)	NS	S472L	4.345e-22	0.000352186
12	63177	C	G	PF3D7_1200700	acyl-CoA synthetase (ACS7)	NS	G387A	4.35e-22	1.11304e-06
10	880017	T	C	PF3D7_1021700	conserved Plasmodium membrane protein, unknown function	S	4765K	4.353e-22	7.64249e-06
13	2078704	T	G	PF3D7_1352100	ABC transporter B family member 6, putative (ABCB6)	NS	Y175S	4.385e-22	0.000119268
14	1458378	A	G	PF3D7_1436000	glucose-6-phosphate isomerase (GPI)	NS	E83G	5.241e-22	2.67576e-05
5	1041968	G	A	PF3D7_0525100	acyl-CoA synthetase (ACS10)	NS	R75H	5.311e-22	1.02642e-05
5	937428	T	C	PF3D7_0522500	50S ribosomal protein L17, apicoplast, putative (RPL17)	S	66L	6.017e-22	2.3233e-05
9	829020	T	C	PF3D7_0920200	CS domain protein, putative	S	554R	6.063e-22	2.18461e-05
8	491465	C	T	PF3D7_0809600	peptidase family C50, putative	NS	C1973Y	9.925e-22	0.000138743
9	951992	T	C	PF3D7_0923400	conserved Plasmodium protein, unknown function	NS	Y529H	1.032e-21	4.8202e-05
2	524756	T	C	PF3D7_0212700	SRR1-like protein	NS	I430V	1.052e-21	0.00159798
14	914072	A	G	PF3D7_1422700	conserved Plasmodium protein, unknown function	NS	N85S	1.121e-21	2.88657e-05
13	2222674	A	T	PF3D7_1356000	conserved Plasmodium protein, unknown function	NS	N1311I	1.168e-21	7.44586e-06
8	706777	A	T	PF3D7_0814700	conserved Plasmodium protein, unknown function	S	234I	2.151e-21	4.65094e-05
14	652843	G	A	PF3D7_1416200	metacaspase-like protein (MCA3)	S	1501P	2.478e-21	9.02684e-05
6	202296	G	A	PF3D7_0604600	DNA helicase, putative	NS	S1027N	2.747e-21	0.000200768
13	1942524	T	A	PF3D7_1348400	conserved Plasmodium membrane protein, unknown function	NS	K1619N	2.963e-21	1.44551e-08
9	804746	G	A	PF3D7_0919800	TLD domain-containing protein	NS	P970S	3.916e-21	0.000112457
13	2158288	C	T	PF3D7_1354100	conserved Plasmodium protein, unknown function	S	304K	3.97e-21	0.000145522
14	766604	T	G	PF3D7_1418100	liver specific protein 1, putative (LISP1)	S	2268T	4.912e-21	6.22252e-05
3	825514	C	T	PF3D7_0319700	ABC transporter I family member 1, putative (ABCI3)	S	1425Y	4.935e-21	6.18309e-06
14	1484939	T	C	PF3D7_1436400	conserved Plasmodium protein, unknown function	S	258I	5.056e-21	1.06963e-05
10	876091	T	C	PF3D7_1021700	conserved Plasmodium membrane protein, unknown function	NS	E6074G	5.389e-21	0.000785676
6	823953	C	T	PF3D7_0619500	acyl-CoA synthetase (ACS12)	NS	V99I	6.043e-21	1.80268e-05
6	226531	C	T	PF3D7_0605500	cyclin dependent kinase binding protein, putative	NS	D306N	7.781e-21	0.00319982
14	2525648	T	A	PF3D7_1462300	conserved Plasmodium protein, unknown function	NS	Y1116F	8.606e-21	4.76008e-07
14	2524926	C	T	PF3D7_1462300	conserved Plasmodium protein, unknown function	NS	D1357N	9.275e-21	6.21648e-08
9	815675	G	A	PF3D7_0919900	regulator of chromosome condensation, putative	NS	S1377L	9.949e-21	5.57879e-06
14	2355747	A	T	PF3D7_1457400	conserved Plasmodium protein, unknown function	NS	E1588V	1.003e-20	2.29066e-06
13	1231143	A	G	PF3D7_1329100	myosin C (MyoC)	NS	S969P	1.619e-20	1.75605e-05
13	2254613	A	T	PF3D7_1356800	serine/threonine protein kinase, putative (ARK3)	NS	K1676M	1.637e-20	4.87846e-05
8	1221692	C	T	PF3D7_0828300	conserved Plasmodium protein, unknown function	NS	S331N	1.889e-20	4.73038e-06
11	569070	C	A	PF3D7_1114900	conserved Plasmodium protein, unknown function	NS	Q2352K	1.992e-20	0.000145295
13	2124643	T	C	PF3D7_1353100	Plasmodium exported protein, unknown function	NS	K163E	2.607e-20	5.26289e-05
14	1518218	G	A	PF3D7_1437400	pantothenate kinase, putative	S	383T	2.629e-20	1.5548e-06
10	727938	C	T	PF3D7_1018200	serine/threonine protein phosphatase 8, putative (PPP8)	NS	E132K	2.817e-20	0.00315851
13	1775206	G	A	PF3D7_1344300	conserved protein, unknown function	NS	P1117L	3.24e-20	5.29475e-05
12	418346	G	T	PF3D7_1208900	protein phosphatase, putative	S	981P	4.459e-20	0.000108083
9	803480	A	T	PF3D7_0919700	pyridoxal 5'-phosphate dependent enzyme class III, putative	NS	Y151F	4.805e-20	9.22039e-06
13	2426871	G	A	PF3D7_1360700	E3 SUMO-protein ligase PIAS, putative (PIAS)	S	885D	5.576e-20	2.43558e-06
8	803644	C	A	PF3D7_0817600	conserved Plasmodium protein, unknown function	S	55V	5.585e-20	0.000162003
14	2667763	T	C	PF3D7_1465800	dynein beta chain, putative	S	1588F	6.459e-20	0.000798125
13	2504560	A	G	PF3D7_1362500	exonuclease, putative	NS	E415G	6.599e-20	1.42672e-05
8	871568	G	T	PF3D7_0819200	perforin-like protein 5 (PLP5)	S	53S	7.917e-20	4.85825e-06
9	749285	G	T	PF3D7_0918200	50S ribosomal protein L3, apicoplast, putative	S	199R	8.412e-20	0.000399711
14	1521270	T	G	PF3D7_1437500	conserved Plasmodium membrane protein, unknown function	NS	Y56D	9.705e-20	1.17123e-05
14	371220	C	T	PF3D7_1409500	conserved Plasmodium protein, unknown function	NS	T281I	9.964e-20	0.000289456
13	2015894	C	T	PF3D7_1350500	conserved Plasmodium protein, unknown function	NS	D970N	1.034e-19	8.35736e-07
6	634281	T	C	PF3D7_0615400	ribonuclease, putative	NS	H1898R	1.094e-19	8.58032e-06
12	441340	C	T	PF3D7_1209500.1	cGMP-specific phosphodiesterase (PDE1)	NS	S506L	1.161e-19	8.09435e-06
14	1273822	G	A	PF3D7_1432300	conserved Plasmodium protein, unknown function	S	282D	1.284e-19	0.00014324
8	702422	A	G	PF3D7_0814500	conserved Plasmodium protein, unknown function	NS	N683D	1.437e-19	0.000628373
14	2813730	C	T	PF3D7_1468500	derlin-1 (DER1-1)	S	96L	1.446e-19	1.77149e-06
14	1559332	T	G	PF3D7_1438500	cleavage and polyadenylation specificity factor, putative	NS	N276H	1.922e-19	7.95875e-05
8	1003134	T	C	PF3D7_0822700	conserved Plasmodium protein, unknown function	NS	I208V	2.006e-19	3.27309e-06
14	967589	A	G	PF3D7_1423800	vacuolar protein sorting-associated protein 3, putative (VPS3)	S	9V	2.184e-19	0.00718731
10	598122	T	C	PF3D7_1014800	conserved Plasmodium protein, unknown function	NS	I508V	2.316e-19	3.16534e-05
6	208730	A	G	PF3D7_0604800	RAP protein, putative	S	810N	2.564e-19	0.0130498
8	1392729	C	T	PF3D7_0832200.1	Plasmodium exported protein (PHISTa-like), unknown function	NS	T152I	2.741e-19	4.69874e-07
10	217295	C	T	PF3D7_1004600	conserved Plasmodium membrane protein, unknown function	S	419T	2.884e-19	1.06813e-05
8	1009988	A	G	PF3D7_0822900	conserved Plasmodium protein, unknown function	S	440S	3.217e-19	1.15293e-06
13	2512415	C	T	PF3D7_1362700	conserved Plasmodium protein, unknown function	S	687N	3.32e-19	3.44023e-05
11	783601	A	T	PF3D7_1120600	conserved Plasmodium protein, unknown function	S	13I	3.706e-19	0.000208972
14	2819445	T	C	PF3D7_1468600	aminophospholipid transporter, putative	S	1062Y	4.803e-19	0.00646426
14	271606	G	A	PF3D7_1407600	conserved Plasmodium protein, unknown function	NS	S1837L	5.123e-19	1.41216e-05
10	574398	A	T	PF3D7_1014400	MO15-related protein kinase (MRK)	S	90V	5.513e-19	6.35498e-05
14	378869	C	A	PF3D7_1409700	conserved Plasmodium protein, unknown function	NS	Q438H	5.864e-19	0.000101114
9	973647	G	A	PF3D7_0924000	patatin-like phospholipase, putative	NS	G367E	6.568e-19	5.97459e-07
11	1355522	T	C	PF3D7_1134600	zinc finger protein, putative	NS	K90E	7.015e-19	0.00676072
12	841490	T	A	PF3D7_1221000	histone-lysine N-methyltransferase, H3 lysine-4 specific (SET10)	S	804A	7.189e-19	4.29809e-05
9	415269	T	A	PF3D7_0909100	conserved Plasmodium membrane protein, unknown function	NS	M22K	7.191e-19	6.16285e-05
9	996339	G	A	PF3D7_0924500	conserved Plasmodium membrane protein, unknown function	NS	S446F	7.888e-19	0.000289417
6	234130	A	G	PF3D7_0605600	nucleoside diphosphate kinase, putative	S	91S	8.889e-19	0.0205693
8	1225252	T	A	PF3D7_0828400	mitochondrial inner membrane protein OXA1, putative (OXA1)	NS	E204D	9.154e-19	6.49617e-05
11	299943	A	G	PF3D7_1107200	conserved Plasmodium protein, unknown function	NS	K451E	9.744e-19	3.37514e-05
14	1401524	T	A	PF3D7_1434500	dynein-related AAA-type ATPase, putative	NS	D381V	9.897e-19	3.51278e-05
14	2611847	A	T	PF3D7_1464500	conserved Plasmodium membrane protein, unknown function	NS	E1519V	1.09e-18	5.68775e-06
14	2611846	G	T	PF3D7_1464500	conserved Plasmodium membrane protein, unknown function	NS	E1519.	1.218e-18	5.84519e-06
14	342406	T	C	PF3D7_1408700	conserved Plasmodium protein, unknown function	NS	K1355E	1.362e-18	0.00344818
6	232370	T	C	PF3D7_0605600	nucleoside diphosphate kinase, putative	NS	K417E	1.388e-18	0.0230054
14	2459530	T	C	PF3D7_1460300	60S ribosomal protein L29, putative	S	31S	1.396e-18	1.21853e-08
9	1053623	A	G	PF3D7_0926100	protein kinase, putative	S	1398I	1.4e-18	5.60337e-07
14	2528725	G	A	PF3D7_1462300	conserved Plasmodium protein, unknown function	S	90V	1.539e-18	6.85788e-06
4	765232	G	A	PF3D7_0417400	conserved Plasmodium protein, unknown function	NS	R2980H	1.593e-18	1.74754e-05
13	714208	A	G	PF3D7_1317100	DNA replication licensing factor MCM4 (MCM4)	S	755R	1.601e-18	0.000150764
1	487131	T	C	PF3D7_0112900	Plasmodium exported protein, unknown function	NS	I171T	1.742e-18	0.00851709
11	1056305	C	T	PF3D7_1127000	protein phosphatase, putative	NS	E253K	1.923e-18	6.61887e-05
13	2241888	A	T	PF3D7_1356600	regulator of chromosome condensation, putative	S	175V	2.006e-18	0.000752354
1	305788	G	A	PF3D7_0107500	lipid/sterol:H+ symporter	NS	A1157V	2.068e-18	0.000396877
14	1934839	A	G	PF3D7_1447200	conserved Plasmodium protein, unknown function	S	218K	2.167e-18	0.000303039
8	477453	A	G	PF3D7_0809400	conserved Plasmodium protein, unknown function	S	627G	2.202e-18	0.000112015
14	2832209	C	T	PF3D7_1468900	conserved Plasmodium protein, unknown function	NS	E721K	2.251e-18	0.00345239
14	384345	C	T	PF3D7_1409800	CUGBP Elav-like family member 2, putative (CELF2)	S	386I	2.28e-18	2.84595e-05
14	1646587	A	G	PF3D7_1440200	stromal-processing peptidase, putative (SPP)	NS	H1368R	2.285e-18	3.78693e-05
14	2813713	G	C	PF3D7_1468500	derlin-1 (DER1-1)	NS	S102C	2.321e-18	2.62009e-06
11	601106	C	T	PF3D7_1115900	palmitoyltransferase, putative (DHHC9)	NS	S157F	2.455e-18	0.000363487
13	1006140	A	T	PF3D7_1324300	conserved Plasmodium membrane protein, unknown function	NS	N4388K	2.565e-18	0.00191813
14	114169	C	G	PF3D7_1403100	conserved Plasmodium protein, unknown function	NS	E1615Q	2.774e-18	0.000776416
5	169122	C	T	PF3D7_0504200	ATP-dependent helicase, putative	S	425H	2.875e-18	9.76014e-05
13	2531411	C	G	PF3D7_1362900	conserved Plasmodium protein, unknown function	S	1613L	3.303e-18	0.000198802
8	550117	C	G	PF3D7_0810800	hydroxymethyldihydropterin pyrophosphokinase-dihydropteroate synthase (PPPK-DHPS)	NS	A581G	3.75e-18	9.48389e-05
12	213532	G	C	PF3D7_1204600	cytidine deaminase, putative	NS	V108L	3.876e-18	4.09073e-05
12	1054566	G	T	PF3D7_1226000	conserved Plasmodium protein, unknown function	NS	H573N	4.855e-18	0.00634527
1	355472	C	A	PF3D7_0108700	secreted ookinete protein, putative (PSOP24)	NS	R247I	5.012e-18	0.00274336
12	418961	C	A	PF3D7_1208900	protein phosphatase, putative	S	1186T	5.279e-18	3.95783e-05
8	1224975	T	A	PF3D7_0828400	mitochondrial inner membrane protein OXA1, putative (OXA1)	NS	S297C	5.625e-18	2.45199e-05
11	1834749	A	G	PF3D7_1146600	CCAAT-box DNA binding protein subunit B (NFYB)	NS	N117D	5.917e-18	0.00193249
9	973634	A	G	PF3D7_0924000	patatin-like phospholipase, putative	NS	K363E	5.986e-18	1.77417e-06
13	2542366	C	T	PF3D7_1363300	50S ribosomal protein L9, mitochondrial, putative	NS	T28I	6.136e-18	1.39436e-05
9	973686	T	A	PF3D7_0924000	patatin-like phospholipase, putative	NS	I380N	6.69e-18	7.50847e-06
1	167139	A	C	PF3D7_0103700	L-seryl-tRNA(Sec) kinase, putative (PSTK)	S	209S	6.716e-18	0.000367708
11	255830	A	G	PF3D7_1106000	RuvB-like helicase 2 (RUVB2)	S	438L	6.947e-18	0.000333711
8	1192219	C	T	PF3D7_0827600	conserved Plasmodium protein, unknown function	NS	G236D	7.163e-18	0.000328991
13	558687	C	T	PF3D7_1313100	conserved Plasmodium protein, unknown function	S	801P	8.804e-18	0.00245163
11	507883	G	A	PF3D7_1113000	conserved Plasmodium protein, unknown function	NS	E4972K	1.05e-17	0.00516241
7	370875	A	G	PF3D7_0708000	cytoskeleton associated protein, putative	S	723K	1.061e-17	9.19198e-05
12	1496279	G	T	PF3D7_1235800	conserved Plasmodium protein, unknown function	NS	L263I	1.126e-17	0.0181264
14	1461729	T	C	PF3D7_1436100	conserved Plasmodium membrane protein, unknown function	S	114N	1.165e-17	8.97881e-05
10	336274	A	G	PF3D7_1008100	conserved Plasmodium protein, unknown function	NS	I1677V	1.174e-17	0.00124713
14	1524403	G	T	PF3D7_1437600	conserved Plasmodium protein, unknown function	NS	C373F	1.191e-17	1.75511e-05
14	371613	C	T	PF3D7_1409500	conserved Plasmodium protein, unknown function	NS	S412F	1.355e-17	0.000305508
6	909326	C	T	PF3D7_0622300	vacuolar transporter chaperone, putative	NS	S330F	1.385e-17	0.000566089
13	758176	G	T	PF3D7_1318300	conserved Plasmodium protein, unknown function	NS	D1423Y	1.606e-17	0.00310052
8	914037	T	A	PF3D7_0820200	phosphatidylglycerophosphate synthase (PGPS)	NS	L71F	1.632e-17	0.000124367
5	736707	G	A	PF3D7_0517500	UTP--glucose-1-phosphate uridylyltransferase, putative	NS	T565I	1.684e-17	0.000310772
11	1419099	C	T	PF3D7_1136200	conserved Plasmodium protein, unknown function	NS	G325R	1.702e-17	0.0171312
13	2203021	G	T	PF3D7_1355600	conserved Plasmodium protein, unknown function	NS	H427N	1.733e-17	7.46528e-05
14	1934139	C	G	PF3D7_1447200	conserved Plasmodium protein, unknown function	NS	P52R	1.791e-17	0.000238443
1	489267	T	C	PF3D7_0113000	glutamic acid-rich protein (GARP)	NS	Y216C	2.074e-17	0.00162679
11	306189	T	C	PF3D7_1107300	polyadenylate-binding protein-interacting protein 1, putative (PAIP1)	NS	D1700G	2.104e-17	0.000347495
7	405838	G	TC	PF3D7_0709000	chloroquine resistance transporter (CRT)	NS	R371I	2.112e-17	0.000136676
1	266297	A	T	PF3D7_0106300	calcium-transporting ATPase (ATP6)	S	959I	2.243e-17	0.000228623
8	1290560	T	C	PF3D7_0830300	sporozoite invasion-associated protein 2 (SIAP2)	NS	N283D	2.378e-17	0.000336404
13	785522	G	A	PF3D7_1319000	conserved Plasmodium protein, unknown function	S	471G	2.659e-17	5.60622e-07
8	1194854	C	G	PF3D7_0827700	magnesium transporter, putative	NS	E609Q	2.709e-17	0.00112801
7	1002547	C	T	PF3D7_0723900	conserved Plasmodium protein, unknown function	NS	E734K	2.745e-17	5.763e-06
11	1057729	C	A	PF3D7_1127000	protein phosphatase, putative	NS	G22V	2.847e-17	4.2213e-06
8	1118507	C	A	PF3D7_0826100	E3 ubiquitin-protein ligase, putative	NS	A6880S	3.141e-17	0.00226004
1	148309	C	T	PF3D7_0103400	zinc-carboxypeptidase, putative	NS	G1490D	3.147e-17	0.000208276
5	100580	T	G	PF3D7_0502000	vacuolar protein sorting-associated protein 11, putative (VPS11)	NS	L835R	3.382e-17	0.00895541
5	1309151	G	A	PF3D7_0532300	Plasmodium exported protein (PHISTb), unknown function	S	247K	3.589e-17	0.000836272
13	1916698	T	C	PF3D7_1347900	conserved Plasmodium protein, unknown function	NS	N736S	3.597e-17	0.000768297
7	372993	T	C	PF3D7_0708100	DNA-directed RNA polymerase 2 8.2 kDa polypeptide, putative	S	38L	3.63e-17	0.000251649
6	831420	C	T	PF3D7_0619800	conserved Plasmodium membrane protein, unknown function	NS	D2487N	4.242e-17	0.00157713
12	988861	C	T	PF3D7_1224300	polyadenylate-binding protein, putative (PABP)	S	78N	4.268e-17	0.000211493
9	597966	C	T	PF3D7_0914000	pseudouridylate synthase, putative	S	91S	5.185e-17	0.000856661
14	2377233	A	T	PF3D7_1457900	conserved Plasmodium protein, unknown function	NS	N552I	5.424e-17	0.0109989
14	946039	A	T	PF3D7_1423400	conserved Plasmodium membrane protein, unknown function	NS	K1149N	5.986e-17	1.6472e-05
9	1022363	G	A	PF3D7_0925400	protein phosphatase-beta	NS	T299M	7.338e-17	0.0235057
8	406188	G	T	PF3D7_0808000	conserved Plasmodium protein, unknown function	NS	R398I	7.544e-17	4.48962e-06
13	2063321	A	G	PF3D7_1351700	inner membrane complex protein 1f, putative (IMC1f)	NS	I1118M	8.177e-17	7.47283e-05
13	562683	G	C	PF3D7_1313100	conserved Plasmodium protein, unknown function	NS	R2133S	1.078e-16	0.000925402
10	527565	C	T	PF3D7_1013500	phosphoinositide-specific phospholipase C (PI-PLC)	S	242Y	1.112e-16	4.64715e-05
13	2644956	T	A	PF3D7_1366300	conserved Plasmodium protein, unknown function	NS	K2137I	1.16e-16	0.000103484
4	802705	G	A	PF3D7_0418000	conserved Plasmodium protein, unknown function	NS	E2576K	1.193e-16	0.000365139
11	556753	C	A	PF3D7_1114700	serine/threonine protein kinase, putative (CLK3)	NS	Q300K	1.295e-16	0.0186643
10	582358	C	G	PF3D7_1014600	transcriptional coactivator ADA2 (ADA2)	NS	D2245H	1.317e-16	0.00129159
6	238493	C	G	PF3D7_0605800	DNA repair protein RAD50, putative (RAD50)	NS	C2010S	1.406e-16	0.0113798
5	720980	A	G	PF3D7_0517200	conserved Plasmodium protein, unknown function	S	554L	1.429e-16	0.000501002
6	107669	T	A	PF3D7_0602600	conserved Plasmodium protein, unknown function	NS	N1206I	1.453e-16	0.00292102
8	1166328	A	G	PF3D7_0826900	conserved Plasmodium protein, unknown function	NS	N461S	1.469e-16	0.00989793
9	531101	C	G	PF3D7_0911600	conserved Plasmodium protein, unknown function	NS	T397S	1.477e-16	0.0155928
14	1740389	G	C	PF3D7_1442600	TRAP-like protein (TREP)	NS	D3369H	1.49e-16	0.000734986
13	562111	G	C	PF3D7_1313100	conserved Plasmodium protein, unknown function	NS	D1943H	1.498e-16	0.00559492
10	774236	G	A	PF3D7_1019200	conserved Plasmodium protein, unknown function	NS	V236I	1.539e-16	0.00400885
10	891557	T	A	PF3D7_1021700	conserved Plasmodium membrane protein, unknown function	NS	H1052L	1.919e-16	0.000785156
11	379498	C	T	PF3D7_1108900	conserved Plasmodium protein, unknown function	S	84D	1.929e-16	0.00133017
11	1649580	A	G	PF3D7_1141100	conserved Plasmodium protein, unknown function	NS	K87R	2.014e-16	0.00145414
8	1168179	A	T	PF3D7_0827000	ATP-dependent RNA helicase DBP10, putative (DBP10)	S	1090T	2.024e-16	0.00893379
3	827918	A	G	PF3D7_0319700	ABC transporter I family member 1, putative (ABCI3)	NS	S2227G	2.1e-16	0.00165924
13	1006880	T	C	PF3D7_1324300	conserved Plasmodium membrane protein, unknown function	NS	N4142D	2.154e-16	0.00225984
10	1206356	G	A	PF3D7_1029600	adenosine deaminase (ADA)	NS	D19N	2.177e-16	3.06589e-05
12	953362	C	A	PF3D7_1223500	conserved Plasmodium protein, unknown function	NS	K2536N	2.253e-16	0.000999178
11	1018820	G	T	PF3D7_1126100	autophagy-related protein 7, putative (ATG7)	NS	Q1226K	2.266e-16	0.000240651
3	827556	C	G	PF3D7_0319700	ABC transporter I family member 1, putative (ABCI3)	NS	S2106C	2.392e-16	0.000233735
13	1252560	A	T	PF3D7_1329500	conserved Plasmodium protein, unknown function	NS	I168F	2.694e-16	0.00470267
8	771373	G	A	PF3D7_0816900	adenylate kinase 2 (AK2)	NS	S143N	2.807e-16	0.000419399
14	182625	T	A	PF3D7_1405300	conserved Plasmodium protein, unknown function	NS	L224H	3.547e-16	0.00148795
9	692496	C	A	PF3D7_0916500	ubiquitin fusion degradation protein 1 (UFD1)	S	151V	3.595e-16	0.000195204
8	902341	C	T	PF3D7_0820000	Snf2-related CBP activator, putative (SRCAP)	NS	S1619N	3.71e-16	0.000141106
11	1414476	C	T	PF3D7_1136000	conserved Plasmodium protein, unknown function	S	3457V	3.805e-16	0.0276601
11	1286859	C	G	PF3D7_1133200	conserved Plasmodium protein, unknown function	NS	D259H	4.113e-16	0.00167846
7	227124	T	A	PF3D7_0704600	E3 ubiquitin-protein ligase (UT)	NS	T589S	4.613e-16	0.00234322
13	619220	A	G	PF3D7_1314300	conserved Plasmodium protein, unknown function	S	436L	5.014e-16	0.00262935
5	966809	T	A	PF3D7_0523200	conserved Plasmodium protein, unknown function	NS	N229K	5.129e-16	0.00124996
13	2235914	T	A	PF3D7_1356400	phosphatase 2A regulatory subunit-related protein, putative	NS	L276I	5.372e-16	9.72598e-05
12	722310	G	A	PF3D7_1218400	triose or hexose phosphate/phosphate translocator, putative	NS	R294C	6.263e-16	0.00115163
14	2377910	C	T	PF3D7_1457900	conserved Plasmodium protein, unknown function	NS	R778C	6.893e-16	0.0629249
13	1290706	C	T	PF3D7_1330700	GPI transamidase subunit PIG-U, putative	NS	L197F	6.975e-16	7.5911e-05
11	550883	A	G	PF3D7_1114500	conserved Plasmodium protein, unknown function	NS	I340V	7.492e-16	0.0116136
13	1991902	A	G	PF3D7_1349500	conserved Plasmodium protein, unknown function	NS	I1238T	7.512e-16	0.00190431
14	962216	T	A	PF3D7_1423700	conserved Plasmodium protein, unknown function	NS	K512I	7.59e-16	0.0134726
13	676110	A	G	PF3D7_1316100	inositol polyphosphate kinase, putative (IPK2)	S	798R	7.715e-16	0.000168624
14	1961993	T	A	PF3D7_1448000	U3 small nucleolar RNA-associated protein 12, putative (UTP12)	NS	N623I	8.733e-16	0.00129646
3	749911	T	C	PF3D7_0318200	DNA-directed RNA polymerase II subunit RPB1 (RPB1)	S	483L	9.39e-16	2.6319e-06
12	977430	A	G	PF3D7_1224100	conserved Plasmodium protein, unknown function	S	77Y	9.632e-16	0.000283578
14	1809137	T	A	PF3D7_1444100	conserved Plasmodium protein, unknown function	NS	Q4992H	9.697e-16	0.000296534
5	162518	C	T	PF3D7_0504000	cation transporting P-ATPase (ATPase3)	NS	H1632Y	1.04e-15	0.000188839
12	260776	C	A	PF3D7_1205800	high mobility group protein B3, putative (HMGB3)	S	1470T	1.062e-15	0.00310048
3	452526	G	T	PF3D7_0310500	DEAD box helicase, putative	NS	A2194D	1.077e-15	6.89058e-05
14	332456	C	T	PF3D7_1408700	conserved Plasmodium protein, unknown function	NS	M4671I	1.093e-15	0.000154791
7	1159955	G	A	PF3D7_0727300	DNA (cytosine-5)-methyltransferase (DNMT)	S	622A	1.179e-15	0.00122861
11	191112	C	G	PF3D7_1104300	conserved Plasmodium protein, unknown function	NS	L1038F	1.182e-15	4.94574e-05
14	443017	A	T	PF3D7_1411000.1	conserved Plasmodium protein, unknown function	NS	Y826F	1.333e-15	1.8483e-05
7	1221243	G	A	PF3D7_0728600	zinc finger, C3HC4 type, putative	NS	V940I	1.41e-15	0.0429475
4	540975	A	C	PF3D7_0412100	mitochondrial ribosomal protein S12 precursor, putative	NS	I75R	1.413e-15	0.000407437
13	540990	G	T	PF3D7_1312800	conserved Plasmodium protein, unknown function	NS	A933E	1.461e-15	0.000420811
14	2488298	C	G	PF3D7_1461100	conserved Plasmodium protein, unknown function	NS	T719R	1.547e-15	8.96744e-07
6	312207	G	A	PF3D7_0607500	para-hydroxybenzoate--polyprenyltransferase, putative (COQ2)	NS	A220T	1.572e-15	0.000355841
12	821360	C	T	PF3D7_1220600	conserved Plasmodium protein, unknown function	S	172H	1.618e-15	0.000112439
12	1952690	T	A	PF3D7_1247300	GPI mannosyltransferase 2, putative	S	41I	1.861e-15	0.0273329
4	996219	C	T	PF3D7_0421800	conserved Plasmodium protein, unknown function	S	74Y	1.875e-15	0.00433788
9	595955	T	C	PF3D7_0913900	arginine--tRNA ligase, putative	NS	K427R	1.998e-15	0.028269
11	153436	G	A	PF3D7_1103500	CPW-WPC family protein	NS	T251I	2.034e-15	0.000877743
6	684807	G	A	PF3D7_0616500	TRAP-like protein (TLP)	S	22K	2.173e-15	0.000445638
9	595960	C	G	PF3D7_0913900	arginine--tRNA ligase, putative	S	425S	2.243e-15	0.0356355
9	595969	G	T	PF3D7_0913900	arginine--tRNA ligase, putative	S	422L	2.327e-15	0.0315018
13	859975	A	G	PF3D7_1321000	conserved Plasmodium protein, unknown function	NS	D226G	2.421e-15	0.00079633
6	141879	G	A	PF3D7_0603600	conserved Plasmodium protein, unknown function	NS	P2303S	2.897e-15	0.0645409
14	873954	C	A	PF3D7_1421100	conserved Plasmodium protein, unknown function	S	985T	2.955e-15	0.00108007
12	1054286	G	A	PF3D7_1226000	conserved Plasmodium protein, unknown function	NS	S666F	2.962e-15	0.0452933
9	596041	A	G	PF3D7_0913900	arginine--tRNA ligase, putative	S	398N	3.015e-15	0.0454028
1	162473	A	G	PF3D7_0103600	ATP-dependent RNA helicase, putative	NS	D448G	3.069e-15	0.00183327
8	1297568	T	C	PF3D7_0830500	tryptophan/threonine-rich antigen (TryThrA)	S	198K	3.938e-15	0.000594868
13	870072	C	T	PF3D7_1321100	conserved Plasmodium protein, unknown function	NS	D662N	3.96e-15	0.00370989
7	995064	G	A	PF3D7_0723800	conserved Plasmodium protein, unknown function	NS	M611I	4.091e-15	0.000213688
14	191020	C	A	PF3D7_1405500	COBW domain-containing protein 1, putative (CBWD1)	S	8T	4.198e-15	0.00401505
1	401939	T	A	PF3D7_0110500	bromodomain protein, putative	NS	N1783K	4.321e-15	0.011818
5	806315	A	G	PF3D7_0519500	carbon catabolite repressor protein 4, putative (CCR4)	NS	I938T	4.522e-15	0.000625303
7	332591	A	G	PF3D7_0707200	conserved Plasmodium protein, unknown function	S	1245F	4.972e-15	4.86674e-05
10	1207368	C	T	PF3D7_1029600	adenosine deaminase (ADA)	NS	P356L	5.238e-15	0.000605604
5	1303868	T	G	PF3D7_0532200	Plasmodium exported protein (PHISTc), unknown function	NS	N159H	5.695e-15	5.26439e-05
5	744102	C	T	PF3D7_0517700	eukaryotic translation initiation factor 3 subunit B, putative (EIF3B)	S	308F	6.301e-15	0.00310835
5	552369	C	A	PF3D7_0512800	conserved Plasmodium protein, unknown function	S	324T	6.388e-15	0.000820079
7	739678	G	C	PF3D7_0717000	conserved Plasmodium membrane protein, unknown function	S	108S	7.107e-15	0.0045155
9	989668	G	T	PF3D7_0924400	conserved Plasmodium protein, unknown function	NS	R164L	7.634e-15	0.000836478
8	1363027	C	T	PF3D7_0831600	cytoadherence linked asexual protein 8 (CLAG8)	S	1198N	8.574e-15	0.000117285
7	997651	G	T	PF3D7_0723800	conserved Plasmodium protein, unknown function	NS	V1474L	8.739e-15	0.000563804
14	2767674	C	T	PF3D7_1467800	conserved Plasmodium protein, unknown function	NS	S40L	8.939e-15	0.01376
14	2611706	G	A	PF3D7_1464500	conserved Plasmodium membrane protein, unknown function	NS	R1472Q	9.304e-15	0.000691856
9	469503	C	T	PF3D7_0910200	conserved Plasmodium protein, unknown function	NS	H1649Y	1.011e-14	0.00110122
14	2788009	T	A	PF3D7_1468100	conserved Plasmodium protein, unknown function	NS	E1992D	1.06e-14	4.93924e-07
9	873984	T	C	PF3D7_0921400	NifU-like scaffold protein, putative (NifU)	NS	N244S	1.063e-14	0.00505018
5	231825	T	C	PF3D7_0505200	actin-like protein, putative (ALP2b)	S	377D	1.132e-14	0.00701122
10	505773	A	G	PF3D7_1013100	U3 small nucleolar RNA-associated protein 13, putative (UTP13)	NS	V207A	1.299e-14	0.00110553
11	436340	C	T	PF3D7_1111000	tRNA m5C-methyltransferase, putative	S	513L	1.333e-14	0.00190173
6	685943	A	G	PF3D7_0616500	TRAP-like protein (TLP)	NS	K401R	1.388e-14	0.0011461
9	597897	A	G	PF3D7_0914000	pseudouridylate synthase, putative	S	68V	1.446e-14	0.00568655
13	377411	T	C	PF3D7_1308400	conserved Plasmodium protein, unknown function	S	4840G	1.54e-14	0.0131419
3	750987	A	G	PF3D7_0318200	DNA-directed RNA polymerase II subunit RPB1 (RPB1)	S	841K	1.569e-14	1.27952e-05
14	1329246	C	T	PF3D7_1433400	conserved Plasmodium membrane protein, unknown function	NS	S111N	1.571e-14	0.0320506
13	926856	A	G	PF3D7_1322100	variant-silencing SET protein (SETvs)	S	1962Q	1.661e-14	8.87968e-07
9	1371795	G	A	PF3D7_0935200	vacuolar protein sorting-associated protein 33, putative (VPS33)	S	81P	1.683e-14	0.00420909
1	197265	T	C	PF3D7_0104300	ubiquitin carboxyl-terminal hydrolase 1, putative (UBP1)	NS	F2333L	1.805e-14	0.00855546
8	778658	G	A	PF3D7_0817200	conserved Plasmodium protein, unknown function	S	330V	1.851e-14	0.00932511
14	207981	C	T	PF3D7_1405900	RNA-binding protein, putative	NS	T808I	1.867e-14	0.00527357
7	1154285	T	C	PF3D7_0727100	conserved Plasmodium protein, unknown function	S	357K	1.943e-14	0.0100938
8	1363048	C	T	PF3D7_0831600	cytoadherence linked asexual protein 8 (CLAG8)	S	1205S	2.016e-14	5.60562e-05
11	1010007	A	T	PF3D7_1125800	kelch protein, putative	NS	C283S	2.127e-14	0.00370754
14	1103743	T	C	PF3D7_1428200	metabolite/drug transporter, putative	S	596L	2.14e-14	0.000776682
9	599655	G	C	PF3D7_0914000	pseudouridylate synthase, putative	NS	E654D	2.159e-14	0.0080906
1	196976	G	A	PF3D7_0104300	ubiquitin carboxyl-terminal hydrolase 1, putative (UBP1)	S	2236L	2.359e-14	0.0527076
9	640000	A	T	PF3D7_0915000	type II NADH:ubiquinone oxidoreductase (NDH2)	NS	D420E	2.723e-14	0.0909757
4	198011	C	G	PF3D7_0403600	conserved Plasmodium protein, unknown function	NS	K714N	2.837e-14	0.00107135
12	762388	A	T	PF3D7_1219100	clathrin heavy chain, putative	S	1580I	2.848e-14	9.55574e-06
14	1990395	T	A	PF3D7_1448500	conserved Plasmodium protein, unknown function	NS	D1727V	2.85e-14	0.00318611
2	290667	G	C	PF3D7_0207300	serine repeat antigen 8 (SERA8)	NS	R546G	2.998e-14	0.0307203
7	913864	T	C	PF3D7_0721000	conserved Plasmodium membrane protein, unknown function	S	3191C	3.004e-14	0.000409394
7	151695	G	A	PF3D7_0703800	conserved Plasmodium protein, unknown function	NS	R631Q	3.241e-14	0.00409685
11	528149	G	C	PF3D7_1113600	conserved Plasmodium protein, unknown function	NS	C193S	3.254e-14	0.0219773
13	2220009	T	A	PF3D7_1356000	conserved Plasmodium protein, unknown function	NS	Y423N	3.268e-14	0.000883827
11	1611296	A	G	PF3D7_1140500	myosin F, putative (MyoF)	S	399L	3.282e-14	0.00146349
14	2395752	T	A	PF3D7_1458300	conserved Plasmodium protein, unknown function	NS	I301F	3.297e-14	0.121878
5	806914	C	A	PF3D7_0519500	carbon catabolite repressor protein 4, putative (CCR4)	NS	M738I	3.39e-14	0.00263346
13	2746936	A	C	PF3D7_1369100	conserved Plasmodium protein, unknown function	NS	L430R	3.481e-14	0.00235085
13	760334	G	T	PF3D7_1318400	chromosome segregation protein, putative	NS	H1217N	3.964e-14	0.0114909
13	893207	T	A	PF3D7_1321500.1	3',5'-cyclic nucleotide phosphodiesterase, putative (PDEbeta)	NS	S526C	4.142e-14	3.62653e-05
10	81726	T	C	PF3D7_1001500	early transcribed membrane protein 10.1 (ETRAMP10)	NS	K5R	4.239e-14	0.0108707
13	2822030	A	G	PF3D7_1371700	serine/threonine protein kinase, FIKK family	S	283L	4.258e-14	0.000262578
14	1249874	A	G	PF3D7_1431800	apyrase, putative	NS	N183D	4.346e-14	3.588e-06
1	283770	G	A	PF3D7_0106700	small ribosomal subunit assembling AARP2 protein (AARP2)	S	872E	4.482e-14	0.00607961
14	1329265	T	C	PF3D7_1433400	conserved Plasmodium membrane protein, unknown function	NS	N105D	4.585e-14	0.0190032
11	138698	A	C	PF3D7_1103000	conserved Plasmodium protein, unknown function	NS	K18T	5.098e-14	0.00181189
2	453558	A	T	PF3D7_0211100	conserved Plasmodium protein, unknown function	NS	N603I	5.294e-14	0.0288348
6	763770	A	G	PF3D7_0618100	conserved Plasmodium protein, unknown function	NS	K611R	5.307e-14	0.0038661
12	706938	C	G	PF3D7_1218100	conserved Plasmodium protein, unknown function	NS	L238V	5.819e-14	0.00115507
5	850973	T	A	PF3D7_0520800	conserved Plasmodium protein, unknown function	NS	D1685V	6.052e-14	0.008685
14	2467918	G	A	PF3D7_1460500	conserved Plasmodium protein, unknown function	NS	D610N	6.201e-14	8.97122e-06
12	789890	A	G	PF3D7_1219600	aminophospholipid-transporting P-ATPase (ATPase2)	S	211S	6.52e-14	0.000348909
7	221722	G	A	PF3D7_0704600	E3 ubiquitin-protein ligase (UT)	S	2389L	6.693e-14	0.0374851
13	1744605	C	T	PF3D7_1343800	conserved Plasmodium protein, unknown function	NS	S2961N	7.226e-14	0.000184481
11	187101	G	A	PF3D7_1104200	chromatin remodeling protein (SNF2L)	S	41G	7.818e-14	0.000592142
3	514279	G	A	PF3D7_0312100	E3 ubiquitin-protein ligase, putative	S	176G	8.329e-14	0.00128527
5	775988	G	T	PF3D7_0518700	mRNA-binding protein PUF1 (PUF1)	NS	P1258T	8.468e-14	0.000688957
11	828994	T	C	PF3D7_1121800	petidase, M16 family	NS	E107G	8.739e-14	0.00048352
7	221825	T	G	PF3D7_0704600	E3 ubiquitin-protein ligase (UT)	NS	E2355A	9.109e-14	0.0438922
9	538985	C	G	PF3D7_0911900	falstatin (ICP)	NS	D160H	9.194e-14	0.00308573
9	991059	A	G	PF3D7_0924400	conserved Plasmodium protein, unknown function	NS	K628E	9.206e-14	0.00631088
6	858101	G	T	PF3D7_0620600	conserved Plasmodium protein, unknown function	NS	D126Y	9.737e-14	0.00181019
3	669542	T	C	PF3D7_0316600	formate-nitrite transporter (FNT)	NS	E283G	9.773e-14	0.00354934
8	509156	G	A	PF3D7_0809900	JmjC domain containing protein (JmjC1)	S	1091N	1.036e-13	9.08516e-05
11	1122936	C	A	PF3D7_1129000	spermidine synthase (SpdSyn)	S	233L	1.049e-13	0.00631235
9	622010	T	A	PF3D7_0914500	conserved Plasmodium protein, unknown function	NS	E1322V	1.055e-13	0.0667625
12	989679	T	C	PF3D7_1224300	polyadenylate-binding protein, putative (PABP)	NS	L351S	1.075e-13	0.00196903
5	419013	T	C	PF3D7_0510000	conserved Plasmodium protein, unknown function	S	199F	1.08e-13	0.000518469
13	2751052	G	T	PF3D7_1369200	conserved Plasmodium protein, unknown function	S	486S	1.103e-13	0.00126603
5	118209	A	G	PF3D7_0502600	conserved Plasmodium protein, unknown function	NS	Y462H	1.174e-13	0.01619
13	502357	G	A	PF3D7_1311800	M1-family alanyl aminopeptidase (M1AAP)	NS	V190I	1.223e-13	6.53452e-05
13	330800	A	T	PF3D7_1307100	U3 small nucleolar RNA-associated protein 6, putative	NS	I970L	1.238e-13	0.00267215
12	1492026	T	C	PF3D7_1235800	conserved Plasmodium protein, unknown function	S	1275K	1.247e-13	0.00409518
6	156053	C	T	PF3D7_0603800	centrosomal protein CEP76, putative (CEP76)	NS	E907K	1.261e-13	0.244544
14	213069	C	T	PF3D7_1406100	conserved Plasmodium protein, unknown function	S	861K	1.268e-13	0.0078464
14	1327442	A	G	PF3D7_1433400	conserved Plasmodium membrane protein, unknown function	S	712F	1.292e-13	0.0695179
14	2582427	A	G	PF3D7_1463700	cyclin homologue (CYC1)	S	295L	1.309e-13	0.0269046
13	576501	C	T	PF3D7_1313500	conserved Plasmodium membrane protein, unknown function	NS	E628K	1.326e-13	0.00506624
14	1966295	C	A	PF3D7_1448200	conserved Plasmodium protein, unknown function	NS	V1191F	1.466e-13	0.000115518
14	2060718	T	C	PF3D7_1450400	zinc finger protein, putative	NS	T1585A	1.515e-13	0.00325329
6	702833	A	C	PF3D7_0616900	conserved Plasmodium protein, unknown function	NS	K1194N	1.532e-13	0.0267865
13	399302	C	A	PF3D7_1308600	conserved Plasmodium protein, unknown function	NS	Q550H	1.539e-13	0.00620748
9	443738	A	G	PF3D7_0909700	FHA domain protein, putative	NS	N942S	1.619e-13	0.00120946
11	1512238	C	A	PF3D7_1138400	guanylyl cyclase (GCalpha)	NS	S485I	1.645e-13	0.0274294
11	416295	G	T	PF3D7_1110400	asparagine-rich antigen	NS	M397I	1.665e-13	0.0427347
14	2858481	A	T	PF3D7_1469600	biotin carboxylase subunit of acetyl CoA carboxylase, putative (ACC)	NS	E2111V	1.671e-13	0.000713706
11	110452	G	T	PF3D7_1102300	Plasmodium exported protein, unknown function	NS	Q275K	1.751e-13	0.00784484
8	1067400	A	T	PF3D7_0824500	conserved Plasmodium protein, unknown function	NS	E350D	1.784e-13	0.0417535
14	2215809	C	A	PF3D7_1453900	conserved Plasmodium protein, unknown function	S	300T	1.789e-13	0.000512358
7	241185	G	A	PF3D7_0704800	conserved Plasmodium protein, unknown function	NS	H290Y	1.791e-13	0.08256
14	2499205	T	A	PF3D7_1461600	splicing factor 3B subunit 2, putative (SF3B2)	S	292P	1.792e-13	3.4586e-05
10	51594	T	C	PF3D7_1000600	rifin (RIF)	NS	K281E	1.798e-13	0.00292474
14	2787924	C	G	PF3D7_1468100	conserved Plasmodium protein, unknown function	NS	E2021Q	1.81e-13	6.19481e-06
3	663239	C	A	PF3D7_0316400	conserved Plasmodium protein, unknown function	NS	K638N	1.835e-13	0.00397089
14	325325	G	A	PF3D7_1408700	conserved Plasmodium protein, unknown function	S	7048I	1.994e-13	0.00948085
9	765528	G	T	PF3D7_0918600	ATP-dependent DNA helicase Q1 (RECQ1)	NS	K227N	1.998e-13	0.0644834
1	487895	A	G	PF3D7_0113000	glutamic acid-rich protein (GARP)	S	673I	2.003e-13	0.00431656
4	883288	G	A	PF3D7_0419900	phosphatidylinositol 4-kinase, putative	NS	E1654K	2.067e-13	0.00405687
8	786758	G	A	PF3D7_0817300	asparagine-rich antigen	S	953N	2.094e-13	0.0219738
4	283484	G	A	PF3D7_0405300	6-cysteine protein (LISP2)	NS	T1605I	2.128e-13	3.3811e-05
11	1557962	G	C	PF3D7_1139300	transcription factor with AP2 domain(s) (ApiAP2)	NS	N2312K	2.136e-13	0.0179354
11	1722132	C	T	PF3D7_1143100	transcription factor with AP2 domain(s) (AP2-O)	S	910R	2.334e-13	0.00614088
13	541859	C	T	PF3D7_1312800	conserved Plasmodium protein, unknown function	S	643K	2.343e-13	0.00370069
3	763775	A	T	PF3D7_0318400	conserved Plasmodium protein, unknown function	S	279T	2.463e-13	0.00015215
10	238086	T	C	PF3D7_1005500	regulator of nonsense transcripts, putative	NS	H1387R	2.49e-13	2.48445e-05
7	221815	G	A	PF3D7_0704600	E3 ubiquitin-protein ligase (UT)	S	2358L1	2.519e-13	0.0430877
2	415379	C	T	PF3D7_0210200	conserved Plasmodium protein, unknown function	NS	S1920N	2.595e-13	0.0171527
10	696003	G	T	PF3D7_1017300.1	golgi re-assembly stacking protein 1 (GRASP)	NS	Q187K	2.707e-13	0.00847158
11	1715691	G	A	PF3D7_1142900	conserved Plasmodium protein, unknown function	NS	E137K	2.746e-13	0.0838715
3	707843	T	G	PF3D7_0317300	conserved Plasmodium protein, unknown function	NS	N629T	2.939e-13	0.00158769
11	1315023	G	T	PF3D7_1133900	conserved Plasmodium protein, unknown function	NS	V516F	3.354e-13	0.0277079
14	1332732	C	A	PF3D7_1433500	DNA topoisomerase 2 (TOP2)	NS	L1434F	3.355e-13	0.0481418
2	472864	A	T	PF3D7_0211700	tyrosine kinase-like protein, putative (TKL1)	NS	L1025F	3.576e-13	0.0285331
14	2858480	G	T	PF3D7_1469600	biotin carboxylase subunit of acetyl CoA carboxylase, putative (ACC)	NS	E2111.	3.603e-13	0.00210447
14	229287	T	A	PF3D7_1406300	glycerophosphodiester phosphodiesterase (GDPD)	NS	L293H	3.64e-13	0.00128556
10	897166	T	A	PF3D7_1021800	schizont egress antigen-1 (SEA1)	S	2058I	3.682e-13	0.000324281
5	210023	A	G	PF3D7_0505000	conserved Plasmodium membrane protein, unknown function	NS	Y2723H	3.929e-13	0.0149117
10	193339	T	A	PF3D7_1004200	WD repeat-containing protein, putative	NS	K1124N	3.933e-13	6.2329e-05
10	96411	T	A	PF3D7_1001800	Plasmodium exported protein (PHISTc), unknown function	NS	H162L	4.277e-13	0.000150343
14	2789476	T	A	PF3D7_1468100	conserved Plasmodium protein, unknown function	S	1503V	4.647e-13	0.0635088
9	599879	G	C	PF3D7_0914000	pseudouridylate synthase, putative	NS	G729A	4.664e-13	0.00548427
6	703002	T	A	PF3D7_0616900	conserved Plasmodium protein, unknown function	NS	F1251I	4.905e-13	0.0196394
3	538706	A	T	PF3D7_0313000	conserved Plasmodium protein, unknown function	NS	N33K	5.036e-13	0.000674218
8	1045547	C	A	PF3D7_0823800	DnaJ protein, putative	NS	P579T	5.111e-13	3.90752e-06
12	1027924	T	G	PF3D7_1225200	conserved Plasmodium protein, unknown function	NS	N32T	5.187e-13	1.08144e-05
12	493957	T	A	PF3D7_1211200	conserved Plasmodium protein, unknown function	NS	K1144N	5.349e-13	0.00217992
3	548095	T	A	PF3D7_0313400	conserved Plasmodium protein, unknown function	NS	N30Y	5.636e-13	0.0012086
9	909954	C	G	PF3D7_0922400	para-aminobenzoic acid synthetase (pBAS)	NS	Q411E	5.753e-13	0.00809814
8	215084	G	A	PF3D7_0803400	DNA repair and recombination protein RAD54, putative (RAD54)	NS	A945T	5.984e-13	0.00169283
14	1414164	A	G	PF3D7_1435000	cytochrome c oxidase assembly protein, putative	NS	R48G	6.012e-13	0.00347977
9	578009	T	C	PF3D7_0913300	conserved Plasmodium protein, unknown function	NS	K298E	6.023e-13	0.000809356
11	632184	G	A	PF3D7_1116700	dipeptidyl aminopeptidase 1 (DPAP1)	NS	T233I	6.034e-13	0.0121132
3	729231	G	T	PF3D7_0317700	CPSF (cleavage and polyadenylation specific factor), subunit A, putative	NS	D325Y	6.165e-13	0.0144528
9	595888	T	G	PF3D7_0913900	arginine--tRNA ligase, putative	NS	L449F	6.313e-13	0.0375328
6	116243	C	T	PF3D7_0602800	JmjC domain containing protein (JmjC2)	S	54L	6.438e-13	0.000821715
7	332719	G	A	PF3D7_0707200	conserved Plasmodium protein, unknown function	S	1203L	6.597e-13	0.00176364
10	217735	G	A	PF3D7_1004600	conserved Plasmodium membrane protein, unknown function	NS	R566Q	6.785e-13	0.000340521
10	126188	A	G	PF3D7_1002600	conserved Plasmodium protein, unknown function	NS	K84E	6.833e-13	0.000929477
11	1042377	C	T	PF3D7_1126700	autophagy-related protein 23, putative (ATG23)	S	503T	7.36e-13	0.0012987
10	548742	A	G	PF3D7_1013900	initiation factor 2 subunit family, putative	S	54T	7.476e-13	0.00101943
9	903547	A	G	PF3D7_0922200	S-adenosylmethionine synthetase (SAMS)	S	62G	7.908e-13	0.00172056
13	867079	A	G	PF3D7_1321100	conserved Plasmodium protein, unknown function	S	1659G	8.227e-13	3.15721e-05
7	1059929	T	A	PF3D7_0725000	exonuclease I, putative	NS	E1016D	8.267e-13	0.0094528
7	785638	A	T	PF3D7_0718000	dynein heavy chain, putative	NS	D2892E	8.625e-13	0.00169921
5	555318	T	G	PF3D7_0513000	conserved Plasmodium protein, unknown function	NS	C19G	8.766e-13	0.00742643
13	2518560	G	C	PF3D7_1362800	conserved Plasmodium protein, unknown function	NS	R25T	9.295e-13	0.00313179
14	929530	A	G	PF3D7_1423100	ankyrin, putative	NS	T10A	9.368e-13	0.00363481
4	936300	A	G	PF3D7_0420700	erythrocyte membrane protein 1, PfEMP1 (VAR)	S	1730V	9.813e-13	0.00577263
11	828845	C	G	PF3D7_1121800	petidase, M16 family	NS	D157H	1.208e-12	0.0113525
1	535099	A	G	PF3D7_0113800	DBL containing protein, unknown function	NS	E2484G	1.229e-12	0.0216181
14	1265979	A	C	PF3D7_1432200	conserved Plasmodium protein, unknown function	NS	K718N	1.229e-12	0.000565206
4	522873	G	A	PF3D7_0411800	conserved Plasmodium protein, unknown function	NS	P916S	1.239e-12	0.000837854
5	359231	C	T	PF3D7_0508700	pre-mRNA-processing ATP-dependent RNA helicase PRP5, putative (PRP5)	NS	S324L	1.295e-12	0.0311463
13	2061301	G	A	PF3D7_1351700	inner membrane complex protein 1f, putative (IMC1f)	NS	G445D	1.331e-12	8.26696e-06
12	1637647	G	C	PF3D7_1239200	transcription factor with AP2 domain(s) (ApiAP2)	NS	E985Q	1.349e-12	0.336268
11	1821550	T	G	PF3D7_1146000	ribosome assembly protein 4, putative (RSA4)	S	474R	1.37e-12	0.00203335
12	53091	G	T	PF3D7_1200600	erythrocyte membrane protein 1, PfEMP1 (VAR2CSA)	NS	Q1239K	1.407e-12	0.0384075
8	638201	C	A	PF3D7_0812900	probable protein, unknown function	NS	L1086F	1.418e-12	0.144642
14	2342451	A	T	PF3D7_1457100	conserved Plasmodium protein, unknown function	S	556T	1.423e-12	0.0024582
11	137229	G	T	PF3D7_1102900	Plasmodium exported protein (hyp11), unknown function	NS	M145I	1.437e-12	0.00291587
1	193559	C	T	PF3D7_0104300	ubiquitin carboxyl-terminal hydrolase 1, putative (UBP1)	S	1097T	1.469e-12	0.0161649
13	167932	A	C	PF3D7_1303400	conserved Plasmodium protein, unknown function	S	50P	1.553e-12	0.000121457
14	2182331	G	A	PF3D7_1453200	conserved Plasmodium protein, unknown function	NS	E491K	1.592e-12	0.00531967
1	210989	T	G	PF3D7_0104700	transporter, putative	NS	F40L	1.618e-12	0.0350552
13	1972073	A	T	PF3D7_1349200	glutamate--tRNA ligase, putative	NS	H803Q	1.623e-12	0.000782366
13	2343002	G	A	PF3D7_1359000	conserved Plasmodium protein, unknown function	NS	S950L	1.634e-12	0.00421438
4	522997	C	T	PF3D7_0411800	conserved Plasmodium protein, unknown function	NS	M874I	1.655e-12	0.00575186
11	137361	A	G	PF3D7_1102900	Plasmodium exported protein (hyp11), unknown function	S	189K	1.681e-12	0.00380311
8	198344	G	A	PF3D7_0803000	peptidyl-prolyl cis-trans isomerase (CYP81)	S	588E	1.696e-12	0.00020261
4	936296	C	T	PF3D7_0420700	erythrocyte membrane protein 1, PfEMP1 (VAR)	NS	D1732N	1.697e-12	0.00787372
5	275153	A	G	PF3D7_0506500	conserved Plasmodium protein, unknown function	S	2917K	1.894e-12	0.0278529
11	857611	C	A	PF3D7_1122500	conserved Plasmodium protein, unknown function	S	1419P	2.084e-12	0.00518537
14	2757935	T	A	PF3D7_1467600	conserved Plasmodium protein, unknown function	NS	Q2015H	2.109e-12	2.57201e-05
12	762526	C	T	PF3D7_1219100	clathrin heavy chain, putative	S	1626N	2.112e-12	2.5596e-05
2	484979	T	C	PF3D7_0212100	conserved Plasmodium protein, unknown function	NS	I515T	2.116e-12	0.197051
6	142789	A	G	PF3D7_0603600	conserved Plasmodium protein, unknown function	S	1999G	2.142e-12	0.14088
10	219352	G	T	PF3D7_1004600	conserved Plasmodium membrane protein, unknown function	NS	V993L	2.168e-12	9.13251e-05
9	542333	A	C	PF3D7_0912000	conserved Plasmodium protein, unknown function	NS	I1136R	2.183e-12	0.0222302
11	1265160	C	T	PF3D7_1132500	amino acid transporter, putative	S	1134F	2.254e-12	0.0214133
8	1297357	C	T	PF3D7_0830500	tryptophan/threonine-rich antigen (TryThrA)	NS	D269N	2.365e-12	0.00174191
6	977480	T	C	PF3D7_0623900	ribonuclease H2 subunit A, putative	NS	Y100H	2.41e-12	9.22023e-05
11	1010036	T	C	PF3D7_1125800	kelch protein, putative	NS	K273R	2.592e-12	0.000494856
12	512511	C	G	PF3D7_1211600	lysine-specific histone demethylase 1, putative (LSD1)	NS	T730R	2.823e-12	0.00070162
14	1280068	T	A	PF3D7_1432400	leucine-rich repeat protein (LRR5)	NS	K448N	2.842e-12	0.0043431
11	725049	G	A	PF3D7_1119300	splicing factor U2AF small subunit, putative (U2AF1)	NS	H231Y	2.869e-12	0.034959
5	403932	A	C	PF3D7_0509600	asparagine--tRNA ligase (AsnRS)	NS	L153F	2.881e-12	0.0152552
9	882726	A	T	PF3D7_0921600	tetratricopeptide repeat family protein, putative	NS	E1521V	3.002e-12	0.00615042
13	667638	C	T	PF3D7_1315900	exportin-1, putative	S	1183N	3.003e-12	0.00018442
5	928494	G	A	PF3D7_0522400	conserved Plasmodium protein, unknown function	S	6701T	3.175e-12	0.0513371
14	1809583	C	T	PF3D7_1444100	conserved Plasmodium protein, unknown function	NS	D4844N	3.232e-12	0.0037788
12	485505	T	C	PF3D7_1211000	kinesin-7, putative	S	380L	3.307e-12	0.00397383
11	1035994	A	G	PF3D7_1126500	conserved Plasmodium protein, unknown function	NS	Y978C	3.361e-12	0.00592086
12	1156135	T	C	PF3D7_1228400	conserved Plasmodium protein, unknown function	S	928D	3.364e-12	0.0188597
10	892648	G	A	PF3D7_1021700	conserved Plasmodium membrane protein, unknown function	S	688S	3.62e-12	0.00800078
8	786764	A	G	PF3D7_0817300	asparagine-rich antigen	S	951S	3.726e-12	0.00278757
14	47604	G	C	PF3D7_1401200	Plasmodium exported protein, unknown function	NS	V219L	3.747e-12	0.00539439
13	402693	G	T	PF3D7_1308700	conserved Plasmodium protein, unknown function	NS	D373Y	3.774e-12	0.0127405
11	1036710	A	T	PF3D7_1126500	conserved Plasmodium protein, unknown function	NS	I1217L	3.774e-12	0.0108341
13	666567	A	G	PF3D7_1315900	exportin-1, putative	NS	T943A	3.829e-12	0.000185042
14	2128435	G	A	PF3D7_1451900	ribosome biogenesis protein TSR1, putative (TSR1)	S	941P	3.838e-12	1.18416e-05
7	340864	G	A	PF3D7_0707300	rhoptry-associated membrane antigen (RAMA)	NS	M623I	3.887e-12	0.00234193
6	284496	A	G	PF3D7_0606700	coatomer alpha subunit, putative	S	816K	4.093e-12	0.0135921
4	789294	C	A	PF3D7_0417800	cdc2-related protein kinase 1 (CRK1)	NS	D17Y	4.206e-12	0.0137235
4	522956	C	T	PF3D7_0411800	conserved Plasmodium protein, unknown function	NS	G888D	4.334e-12	0.00862037
11	676743	G	A	PF3D7_1117800	DNA mismatch repair protein MLH (MLH)	NS	P203S	4.347e-12	0.0215939
5	122506	G	A	PF3D7_0502800	DnaJ protein, putative	NS	V20I	4.378e-12	0.00742427
9	522641	A	T	PF3D7_0911400	conserved Plasmodium protein, unknown function	NS	N1079K	4.444e-12	0.0110117
3	604979	G	A	PF3D7_0314800	conserved Plasmodium protein, unknown function	NS	E129K	4.551e-12	0.055927
13	1865593	T	C	PF3D7_1346400	conserved Plasmodium protein, unknown function	S	4232Y	4.749e-12	0.000372553
14	674090	T	C	PF3D7_1416600	conserved Plasmodium protein, unknown function	S	1561T	5.061e-12	0.00848274
4	522759	T	C	PF3D7_0411800	conserved Plasmodium protein, unknown function	NS	N954D	5.208e-12	0.00418124
5	187061	G	T	PF3D7_0504700	centrosomal protein CEP120, putative (CEP120)	NS	R2214I	5.391e-12	0.00734549
3	627428	T	A	PF3D7_0315300	conserved Plasmodium protein, unknown function	NS	I902N	5.494e-12	0.0204534
1	529792	A	C	PF3D7_0113800	DBL containing protein, unknown function	NS	N896H	5.51e-12	0.0141157
2	869651	T	C	PF3D7_0221700	Plasmodium exported protein, unknown function	NS	K473E	5.585e-12	0.000760937
9	896282	C	T	PF3D7_0922100	ubiquitin-like protein, putative	NS	R290C	5.821e-12	0.00471141
6	116251	T	C	PF3D7_0602800	JmjC domain containing protein (JmjC2)	S	56N	5.832e-12	0.00399735
3	656248	G	T	PF3D7_0316200	conserved Plasmodium protein, unknown function	NS	Q334K	5.877e-12	0.00663422
4	924677	C	T	PF3D7_0420300	transcription factor with AP2 domain(s) (ApiAP2)	NS	R2230C	5.879e-12	0.000416843
1	401047	G	A	PF3D7_0110500	bromodomain protein, putative	NS	R1486Q	6.012e-12	0.00403904
13	1084045	C	T	PF3D7_1325900	conserved Plasmodium protein, unknown function	S	181V	6.014e-12	0.0151469
13	1602521	T	A	PF3D7_1340000	secreted ookinete protein, putative (PSOP7)	NS	D345V	6.168e-12	0.000592071
14	53458	G	A	PF3D7_1401400	early transcribed membrane protein 14.1 (ETRAMP14)	NS	P93S	6.306e-12	0.0102367
14	661194	G	A	PF3D7_1416400	conserved Plasmodium protein, unknown function	S	615N	6.387e-12	0.00681531
13	1131872	C	T	PF3D7_1326900	conserved Plasmodium membrane protein, unknown function	NS	R392K	6.412e-12	0.00247361
6	878937	A	G	PF3D7_0621400	Pf77 protein (ALV7)	NS	I50V	6.415e-12	0.154956
1	529794	C	A	PF3D7_0113800	DBL containing protein, unknown function	NS	N896K	6.454e-12	0.0153349
8	1363007	A	T	PF3D7_0831600	cytoadherence linked asexual protein 8 (CLAG8)	NS	I1192L	6.524e-12	0.00199034
4	682171	A	G	PF3D7_0415300	cdc2-related protein kinase 3 (CRK3)	NS	K121R	6.613e-12	0.000273244
14	2938581	C	T	PF3D7_1471900	conserved Plasmodium protein, unknown function	NS	R400Q	6.72e-12	0.0125074
12	762514	C	T	PF3D7_1219100	clathrin heavy chain, putative	S	1622N	6.751e-12	0.000119705
3	392474	G	A	PF3D7_0309200	serine/threonine protein kinase, putative (ARK2)	NS	H711Y	6.776e-12	0.0436133
14	2201655	A	G	PF3D7_1453600	RAP protein, putative	S	1018T	6.795e-12	0.00367506
14	2743351	C	G	PF3D7_1467000	conserved Plasmodium membrane protein, unknown function	NS	A322G	6.893e-12	3.05644e-05
4	863767	A	G	PF3D7_0419400	conserved Plasmodium protein, unknown function	NS	T1924A	6.9e-12	0.000125956
1	434442	T	A	PF3D7_0111300	replication factor c protein, putative	NS	N201Y	6.935e-12	0.0385526
13	167502	C	T	PF3D7_1303400	conserved Plasmodium protein, unknown function	NS	G194S	6.997e-12	0.000604612
13	627347	C	T	PF3D7_1314700	conserved Plasmodium protein, unknown function	NS	E267K	7.131e-12	0.00361485
5	59679	G	A	PF3D7_0501100.1	heat shock protein 40, type II (HSP40)	S	16L	7.316e-12	0.0107752
7	465902	A	T	PF3D7_0710200	conserved Plasmodium protein, unknown function	NS	N933I	7.331e-12	0.00752124
7	465901	A	T	PF3D7_0710200	conserved Plasmodium protein, unknown function	NS	N933Y	7.331e-12	0.00752124
9	455403	T	A	PF3D7_0910000	SET domain protein, putative (SET4)	NS	E114V	7.612e-12	0.014427
14	1000389	G	A	PF3D7_1425600	zinc finger protein, putative	NS	P40S	7.78e-12	0.0299546
12	698136	G	T	PF3D7_1217700	conserved Plasmodium protein, unknown function	S	108R	8.203e-12	0.000178556
12	497254	A	C	PF3D7_1211200	conserved Plasmodium protein, unknown function	NS	F45L	8.428e-12	0.0217947
2	484149	C	T	PF3D7_0212100	conserved Plasmodium protein, unknown function	S	238N	8.648e-12	0.311774
12	288503	G	T	PF3D7_1206300	conserved Plasmodium protein, unknown function	NS	P267H	8.78e-12	0.000469334
14	1960049	T	C	PF3D7_1448000	U3 small nucleolar RNA-associated protein 12, putative (UTP12)	NS	H1271R	9.144e-12	1.27295e-07
7	1122268	G	A	PF3D7_0726400	conserved Plasmodium membrane protein, unknown function	S	626Y	9.498e-12	0.0476247
13	1119676	C	A	PF3D7_1326600	conserved Plasmodium protein, unknown function	S	3934I	9.604e-12	0.00148153
12	639653	T	A	PF3D7_1215800	conserved Plasmodium protein, unknown function	NS	L87I	9.605e-12	0.0111516
8	294698	T	C	PF3D7_0805300	conserved Plasmodium protein, unknown function	NS	E725G	9.992e-12	0.0504378
6	606358	G	A	PF3D7_0614500	60S ribosomal protein L19 (RPL19)	S	111S	9.997e-12	0.0207604
9	598014	T	C	PF3D7_0914000	pseudouridylate synthase, putative	S	107D	1.033e-11	0.0764329
14	1956780	C	T	PF3D7_1447900	multidrug resistance protein 2 (MDR2)	NS	G299D	1.051e-11	0.000958497
14	2599053	A	G	PF3D7_1464200	zinc finger protein, putative	NS	L268P	1.061e-11	0.0912168
9	1205332	T	C	PF3D7_0930300	merozoite surface protein 1 (MSP1)	NS	V1174A	1.066e-11	0.000908564
11	1329813	A	G	PF3D7_1134200	conserved Plasmodium protein, unknown function	NS	K1023E	1.085e-11	0.00846413
1	501841	A	G	PF3D7_0113200	Plasmodium exported protein, unknown function	S	299S	1.093e-11	0.311251
5	592528	G	T	PF3D7_0514100	ATP-dependent DNA helicase UvrD (UvrD)	NS	H1046N	1.095e-11	0.0236136
10	965572	A	T	PF3D7_1023100	dynein heavy chain, putative	NS	L4997I	1.115e-11	0.00141613
8	405544	T	C	PF3D7_0808000	conserved Plasmodium protein, unknown function	S	183F	1.133e-11	0.00254307
13	391030	T	A	PF3D7_1308400	conserved Plasmodium protein, unknown function	NS	K348M	1.204e-11	0.0359953
13	74042	T	G	PF3D7_1301200	glycophorin binding protein (GBPH2)	NS	N64T	1.373e-11	0.0675298
13	2519091	G	A	PF3D7_1362800	conserved Plasmodium protein, unknown function	NS	G202D	1.446e-11	0.00207391
7	270260	C	T	PF3D7_0705500	inositol-phosphate phosphatase, putative	NS	G2736D	1.487e-11	0.00486018
3	163913	A	T	PF3D7_0303100	conserved Plasmodium protein, unknown function	NS	F1064Y	1.495e-11	0.00381036
9	1152650	G	A	PF3D7_0928700	conserved Plasmodium protein, unknown function	NS	T835I	1.547e-11	0.00860603
12	512512	A	T	PF3D7_1211600	lysine-specific histone demethylase 1, putative (LSD1)	S	730T	1.552e-11	0.00314559
13	2638381	A	G	PF3D7_1366200	conserved Plasmodium protein, unknown function	S	97G	1.609e-11	0.00571201
11	1231322	A	T	PF3D7_1131800	oxysterol-binding protein-related protein 2	NS	F210Y	1.616e-11	0.016334
5	51709	T	C	PF3D7_0500900	serine/threonine protein kinase, FIKK family (FIKK5)	NS	I232M	1.79e-11	0.0489338
9	1052002	G	A	PF3D7_0926100	protein kinase, putative	S	1939L	1.796e-11	4.51693e-06
11	1006753	T	C	PF3D7_1125700	kelch protein, putative	NS	H177R	1.923e-11	0.00255151
14	1196120	T	A	PF3D7_1430300	acid phosphatase, putative	NS	D1267V	2.042e-11	0.0108802
2	468251	G	A	PF3D7_0211600	dolichol-linked oligosaccharide biosynthesis enzyme, putative	NS	M135I	2.059e-11	0.000361796
6	574284	C	A	PF3D7_0613800	transcription factor with AP2 domain(s) (ApiAP2)	NS	L2716I	2.084e-11	0.0551362
5	1316565	G	C	PF3D7_0532500	Plasmodium exported protein, unknown function	NS	D29H	2.109e-11	0.00226585
5	192186	T	A	PF3D7_0504800	conserved Plasmodium protein, unknown function	NS	T4183S	2.143e-11	0.0374855
11	1682642	A	T	PF3D7_1142100	conserved Plasmodium protein, unknown function	S	2481G	2.168e-11	0.00220349
13	374878	A	C	PF3D7_1308400	conserved Plasmodium protein, unknown function	NS	S5685A	2.247e-11	0.00375043
5	756972	T	C	PF3D7_0518100	RAP protein, putative	S	1225I	2.311e-11	0.00714785
10	851692	T	C	PF3D7_1021100	conserved Plasmodium protein, unknown function	NS	I1532V	2.342e-11	0.000926492
5	563958	T	C	PF3D7_0513200	conserved Plasmodium protein, unknown function	S	1386Y	2.368e-11	0.00549253
13	2830570	A	G	PF3D7_1371900	Plasmodium exported protein, unknown function	S	178L	2.371e-11	0.00718265
14	2023959	G	C	PF3D7_1449400	crossover junction endonuclease MUS81, putative (MUS81)	NS	T60R	2.415e-11	0.0250078
11	1295197	G	A	PF3D7_1133400	apical membrane antigen 1 (AMA1)	NS	D448N	2.433e-11	0.051652
5	188654	G	A	PF3D7_0504800	conserved Plasmodium protein, unknown function	NS	T5360I	2.442e-11	0.0422518
12	1963581	A	G	PF3D7_1247600	conserved Plasmodium protein, unknown function	S	226N	2.463e-11	4.37305e-05
13	365156	A	G	PF3D7_1308200	carbamoyl phosphate synthetase (cpsSII)	S	1046S	2.498e-11	0.017226
14	846688	T	G	PF3D7_1420400	glycine--tRNA ligase (GlyRS)	NS	L61V	2.625e-11	0.0241469
7	339809	A	G	PF3D7_0707300	rhoptry-associated membrane antigen (RAMA)	NS	K272E	2.635e-11	0.00192523
3	501863	G	A	PF3D7_0311600	dolichyl-diphosphooligosaccharide--protein glycosyltransferase subunit 1, putative	S	606Q	2.636e-11	9.03405e-05
6	375973	G	T	PF3D7_0609000	conserved Plasmodium protein, unknown function	NS	A1905S	2.67e-11	0.000152581
14	139435	T	C	PF3D7_1403800	nuclear formin-like protein (MISFIT)	NS	E575G	2.68e-11	0.175081
12	848573	C	A	PF3D7_1221100	conserved Plasmodium protein, unknown function	NS	L182I	2.714e-11	0.0164496
9	573249	G	C	PF3D7_0913100	conserved Plasmodium protein, unknown function	NS	S34W	2.784e-11	0.00871022
12	387170	T	C	PF3D7_1208200	cysteine repeat modular protein 3 (CRMP3)	NS	I3422T	2.84e-11	0.000146657
8	375997	A	C	PF3D7_0807100	RNA helicase, putative	NS	L291V	2.845e-11	0.35034
14	1204037	C	T	PF3D7_1430400	autophagy protein 5, putative (ATG5)	NS	H764Y	3.135e-11	0.0282614
5	1042259	C	T	PF3D7_0525100	acyl-CoA synthetase (ACS10)	NS	T172I	3.164e-11	0.00191448
12	697783	T	G	PF3D7_1217700	conserved Plasmodium protein, unknown function	NS	E225D	3.18e-11	1.3193e-05
14	1998150	C	T	PF3D7_1448600	SNARE protein, putative (VTI1)	NS	A52T	3.189e-11	0.00104797
4	1005295	A	T	PF3D7_0422200	erythrocyte membrane-associated antigen	NS	F3985I	3.417e-11	0.00262979
12	954521	T	G	PF3D7_1223500	conserved Plasmodium protein, unknown function	NS	K2150T	3.652e-11	0.0130266
7	451913	T	C	PF3D7_0710000	conserved Plasmodium protein, unknown function	S	1802L	3.713e-11	0.021968
12	790020	C	T	PF3D7_1219600	aminophospholipid-transporting P-ATPase (ATPase2)	NS	C168Y	3.798e-11	0.000442385
12	2115699	A	T	PF3D7_1252100	rhoptry neck protein 3 (RON3)	NS	N1859K	3.902e-11	0.00249213
11	1293957	T	A	PF3D7_1133400	apical membrane antigen 1 (AMA1)	NS	N34K	3.926e-11	0.0235871
9	932451	T	C	PF3D7_0922800	conserved Plasmodium protein, unknown function	NS	K870R	3.997e-11	0.0395512
7	1172275	A	T	PF3D7_0727700	conserved Plasmodium protein, unknown function	NS	F628I	4.074e-11	0.0373972
5	808790	G	A	PF3D7_0519500	carbon catabolite repressor protein 4, putative (CCR4)	NS	S113F	4.082e-11	0.0339753
12	2002196	A	G	PF3D7_1248800	conserved Plasmodium protein, unknown function	S	70E	4.111e-11	0.00303902
8	549995	A	TG	PF3D7_0810800	hydroxymethyldihydropterin pyrophosphokinase-dihydropteroate synthase (PPPK-DHPS)	NS	K540N	4.129e-11	0.159227
4	305814	T	C	PF3D7_0405700	lysine decarboxylase, putative	NS	T2394A	4.226e-11	0.00650599
3	143613	T	C	PF3D7_0302600	ABC transporter B family member 4, putative (ABCB4)	S	686D	4.446e-11	0.00907872
12	1397222	C	T	PF3D7_1233600	asparagine and aspartate rich protein 1 (AARP1)	NS	S3839F	4.488e-11	0.00248165
4	1008674	C	T	PF3D7_0422200	erythrocyte membrane-associated antigen	S	2858E	4.52e-11	0.00742523
9	649059	A	G	PF3D7_0915300	conserved Plasmodium protein, unknown function	NS	F20L	4.718e-11	0.49993
4	343328	C	A	PF3D7_0406500	conserved Plasmodium protein, unknown function	NS	D243Y	4.813e-11	0.0757453
13	471994	C	A	PF3D7_1310800	conserved Plasmodium protein, unknown function	S	1003T	4.857e-11	0.066331
10	950343	C	A	PF3D7_1022600	kelch protein, putative	NS	P623T	4.951e-11	0.0248074
8	1265796	G	T	PF3D7_0829500	conserved Plasmodium protein, unknown function	S	301P	5.147e-11	0.000596846
12	270610	T	A	PF3D7_1206000	shewanella-like protein phosphatase 2 (SHLP2)	NS	K202I	5.334e-11	0.00133903
4	544534	T	G	PF3D7_0412300	phosphopantothenoylcysteine synthetase, putative	NS	S304A	5.386e-11	0.000626082
8	1015294	A	T	PF3D7_0823000	serine/threonine protein kinase VPS15, putative (VPS15)	NS	D544E	5.402e-11	0.124065
4	685482	C	T	PF3D7_0415300	cdc2-related protein kinase 3 (CRK3)	S	1178N	5.47e-11	0.000502804
10	471077	C	T	PF3D7_1012200	conserved Plasmodium protein, unknown function	S	33N	5.478e-11	0.00456202
10	972943	A	G	PF3D7_1023100	dynein heavy chain, putative	S	2540L	5.709e-11	0.000608586
7	124510	C	T	PF3D7_0703200	conserved Plasmodium protein, unknown function	NS	A876T	5.743e-11	0.0206865
14	627319	T	A	PF3D7_1415500	conserved Plasmodium membrane protein, unknown function	NS	K311M	5.79e-11	0.00885609
10	465379	G	A	PF3D7_1012000	E3 ubiquitin-protein ligase, putative	NS	C474Y	5.833e-11	0.00140142
10	446884	C	T	PF3D7_1011600	conserved Plasmodium protein, unknown function	NS	R81K	5.841e-11	0.00279813
3	469962	A	C	PF3D7_0311000	conserved Plasmodium protein, unknown function	S	154I	5.87e-11	6.05186e-05
3	589691	G	A	PF3D7_0314700	zinc finger protein, putative	NS	P953S	5.947e-11	0.0889101
8	1311116	C	T	PF3D7_0830800	surface-associated interspersed protein 8.2 (SURFIN 8.2) (SURF8.2)	S	160T	5.975e-11	0.000111412
8	1325670	A	T	PF3D7_0831100	surface-associated interspersed protein 8.1 (SURFIN 8.1) (SURF8.1)	NS	Y176F	6.099e-11	0.00144395
5	271911	G	A	PF3D7_0506500	conserved Plasmodium protein, unknown function	NS	D1837N	6.203e-11	0.0248295
14	1893220	C	T	PF3D7_1446200	M17 leucyl aminopeptidase (LAP)	NS	V600I	6.32e-11	0.00418127
14	1963183	T	C	PF3D7_1448000	U3 small nucleolar RNA-associated protein 12, putative (UTP12)	S	226L	6.605e-11	0.0395026
4	1081669	G	A	PF3D7_0424000	Plasmodium exported protein (PHISTc), unknown function	NS	S175N	6.98e-11	0.00917024
4	420218	T	C	PF3D7_0408700	sporozoite micronemal protein essential for cell traversal (PLP1)	NS	D158G	6.982e-11	0.00117692
2	333282	C	T	PF3D7_0208100.1	conserved Plasmodium protein, unknown function	NS	T1150I	7.171e-11	0.000112243
3	362819	T	C	PF3D7_0308200	T-complex protein 1 subunit eta (CCT7)	S	381K	7.501e-11	0.00626223
14	1270844	G	T	PF3D7_1432300	conserved Plasmodium protein, unknown function	NS	Q1217K	7.677e-11	0.0926671
4	544537	A	G	PF3D7_0412300	phosphopantothenoylcysteine synthetase, putative	NS	N305D	7.913e-11	0.000424545
6	408137	A	T	PF3D7_0609600	hypothetical protein	NS	N33Y	8.032e-11	7.79493e-05
10	219315	G	T	PF3D7_1004600	conserved Plasmodium membrane protein, unknown function	S	980P	8.325e-11	0.000904056
11	655838	A	T	PF3D7_1117200	conserved Plasmodium protein, unknown function	NS	K258M	8.38e-11	0.0354178
4	542546	T	C	PF3D7_0412200	conserved Plasmodium protein, unknown function	S	88L	8.571e-11	0.00930223
14	2156813	A	T	PF3D7_1452600	conserved Plasmodium protein, unknown function	NS	S360C	8.688e-11	0.00408391
14	1863970	T	C	PF3D7_1445400	protein serine/threonine kinase-1 (CLK1)	NS	D484G	8.921e-11	0.0083403
14	1123935	C	A	PF3D7_1428500	protein kinase, putative	NS	T1686K	8.926e-11	0.0201071
12	1785504	C	T	PF3D7_1241900	tetratricopeptide repeat protein, putative	S	375S	8.954e-11	0.0148362
8	288185	A	G	PF3D7_0805100	conserved Plasmodium protein, unknown function	S	409S	9.064e-11	0.0592801
5	1200982	A	G	PF3D7_0529400.1	conserved Plasmodium protein, unknown function	S	606V	9.116e-11	0.0802228
7	430364	T	G	PF3D7_0709600	ribonucleases P/MRP protein subunit POP1, putative (POP1)	S	1073G	9.202e-11	0.0139258
14	901064	A	T	PF3D7_1422400	conserved Plasmodium protein, unknown function	NS	N227Y	9.229e-11	0.444151
12	1577285	G	A	PF3D7_1237900	conserved Plasmodium protein, unknown function	S	35K	9.534e-11	0.00590399
14	3026545	C	T	PF3D7_1474200	conserved Plasmodium membrane protein, unknown function	NS	V3869I	9.558e-11	0.000176666
14	2764113	C	T	PF3D7_1467600	conserved Plasmodium protein, unknown function	NS	G13D	9.693e-11	4.46893e-05
14	3026298	T	C	PF3D7_1474200	conserved Plasmodium membrane protein, unknown function	NS	K3951R	1.046e-10	0.0882993
8	219238	C	A	PF3D7_0803500	AAA family ATPase, putative	NS	L451I	1.074e-10	4.5136e-06
8	1041000	G	T	PF3D7_0823600	lipoate-protein ligase B (LipB)	NS	T71K	1.114e-10	0.000310775
13	541473	A	T	PF3D7_1312800	conserved Plasmodium protein, unknown function	NS	F772Y	1.133e-10	0.0742181
7	249374	A	T	PF3D7_0705000	methyltransferase, putative	NS	I260N	1.205e-10	0.00352677
2	747640	T	G	PF3D7_0218300	apicoplast RNA methyltransferase precursor, putative	NS	T331P	1.217e-10	0.00376634
1	522098	C	A	PF3D7_0113700	heat shock protein 40, type II (HSP40)	NS	T243K	1.25e-10	0.000776634
1	543125	G	A	PF3D7_0114000	exported protein family 1 (EPF1)	S	178K	1.255e-10	0.160152
6	435783	T	C	PF3D7_0610100	pre-mRNA-splicing factor SLU7, putative (SLU7)	NS	N120S	1.255e-10	0.0211756
14	2300094	A	T	PF3D7_1456000	transcription factor with AP2 domain(s) (ApiAP2)	NS	I1202F	1.265e-10	0.00831122
7	1132311	G	T	PF3D7_0726500	ubiquitin carboxyl-terminal hydrolase, putative	S	1423R	1.299e-10	0.0158343
8	202034	T	C	PF3D7_0803100	U3 small nucleolar RNA-associated protein 14, putative (UTP14)	S	295K	1.306e-10	0.00112159
12	283907	G	A	PF3D7_1206300	conserved Plasmodium protein, unknown function	NS	A1799V	1.309e-10	0.00503099
4	287409	T	A	PF3D7_0405300	6-cysteine protein (LISP2)	NS	I297L	1.325e-10	0.00697974
2	471188	T	A	PF3D7_0211700	tyrosine kinase-like protein, putative (TKL1)	NS	C467S	1.335e-10	0.0226605
3	471900	T	G	PF3D7_0311100	pre-mRNA splicing factor, putative	NS	D301A	1.377e-10	0.000330501
3	70177	A	G	PF3D7_0301000	acyl-CoA synthetase (ACS2)	S	581I	1.426e-10	0.0196754
4	292052	G	A	PF3D7_0405400	pre-mRNA-processing-splicing factor 8, putative (PRPF8)	NS	V163I	1.442e-10	0.0147796
13	1224414	A	G	PF3D7_1329000	DNA-directed RNA polymerase 3 largest subunit	S	374S	1.45e-10	0.39879
1	543123	A	G	PF3D7_0114000	exported protein family 1 (EPF1)	NS	K178E	1.483e-10	0.201354
13	2382344	A	T	PF3D7_1359700	conserved Plasmodium protein, unknown function	NS	N394Y	1.483e-10	0.0276739
11	898938	T	G	PF3D7_1123000	conserved Plasmodium protein, unknown function	NS	E1478A	1.575e-10	0.016715
11	1375590	G	A	PF3D7_1135100	protein phosphatase PPM8, putative (PPM8)	NS	R358C	1.607e-10	0.00961807
11	1884872	A	G	PF3D7_1147300	conserved Plasmodium protein, unknown function	S	366Q	1.659e-10	0.0144984
12	2052768	A	G	PF3D7_1250100	osmiophilic body protein (G377)	S	554D	1.661e-10	0.011759
14	1831972	G	T	PF3D7_1444400	conserved Plasmodium protein, unknown function	NS	G322C	1.663e-10	2.79332e-05
10	225520	G	T	PF3D7_1005000	methionine--tRNA ligase, putative (MRSapi)	NS	S729Y	1.666e-10	0.0185
12	469148	C	A	PF3D7_1210400	general transcription factor 3C polypeptide 5, putative	NS	A54S	1.732e-10	0.00186928
3	383012	A	C	PF3D7_0308900	splicing factor 3B subunit 1, putative (SF3B1)	NS	I93M	1.741e-10	0.00911752
10	675973	A	C	PF3D7_1016800	Plasmodium exported protein (PHISTc), unknown function	NS	Y89D	1.785e-10	0.0452457
13	693609	A	G	PF3D7_1316600	choline-phosphate cytidylyltransferase (CCT)	S	725K	1.864e-10	0.00069113
11	1494098	A	T	PF3D7_1138000	conserved Plasmodium protein, unknown function	NS	N2169Y	1.912e-10	0.0287994
11	1375544	G	C	PF3D7_1135100	protein phosphatase PPM8, putative (PPM8)	NS	S373C	1.914e-10	0.0107005
8	1138157	A	T	PF3D7_0826100	E3 ubiquitin-protein ligase, putative	NS	S330T	1.94e-10	0.0264308
14	2317766	A	C	PF3D7_1456500	conserved Plasmodium protein, unknown function	NS	L1129F	2.005e-10	0.0129948
12	52071	G	A	PF3D7_1200600	erythrocyte membrane protein 1, PfEMP1 (VAR2CSA)	NS	H1579Y	2.011e-10	0.159785
6	922080	A	T	PF3D7_0622800	leucine--tRNA ligase, putative	NS	H799L	2.096e-10	0.00427298
7	332638	A	G	PF3D7_0707200	conserved Plasmodium protein, unknown function	S	1230L	2.11e-10	0.00658222
9	578643	C	A	PF3D7_0913300	conserved Plasmodium protein, unknown function	NS	K128N	2.244e-10	0.0956895
9	1227855	C	T	PF3D7_0930800	conserved Plasmodium membrane protein, unknown function	NS	S724L	2.248e-10	0.0370477
8	1217572	T	C	PF3D7_0828200	leucine--tRNA ligase, putative	S	434D	2.251e-10	0.0170237
4	306386	C	A	PF3D7_0405700	lysine decarboxylase, putative	NS	C2203F	2.273e-10	0.00131371
13	188815	G	A	PF3D7_1303800	conserved Plasmodium protein, unknown function	NS	S7949L	2.274e-10	0.000243661
4	935151	A	C	PF3D7_0420700	erythrocyte membrane protein 1, PfEMP1 (VAR)	NS	H2113Q	2.335e-10	0.0214855
13	219090	C	T	PF3D7_1304000	chromosome condensation protein, putative	NS	V314M	2.385e-10	0.0059035
13	693633	T	C	PF3D7_1316600	choline-phosphate cytidylyltransferase (CCT)	S	733F	2.423e-10	0.000746725
9	739245	G	C	PF3D7_0917900	heat shock protein 70 (HSP70-2)	NS	V310L	2.437e-10	0.00238633
14	732314	C	T	PF3D7_1417600	conserved Plasmodium protein, unknown function	NS	M4123I	2.508e-10	0.194976
4	935156	A	C	PF3D7_0420700	erythrocyte membrane protein 1, PfEMP1 (VAR)	NS	Y2112D	2.519e-10	0.0131454
11	1302395	C	A	PF3D7_1133700	conserved Plasmodium protein, unknown function	NS	Q75K	2.631e-10	0.0446953
13	2166117	C	T	PF3D7_1354300	large subunit rRNA methyltransferase, putative	NS	D434N	2.664e-10	0.0886294
13	1101163	A	T	PF3D7_1326500	conserved Plasmodium protein, unknown function	NS	N1558K	2.713e-10	0.0040546
9	870073	T	C	PF3D7_0921200	conserved Plasmodium membrane protein, unknown function	NS	N140S	2.72e-10	0.0816111
8	206073	C	T	PF3D7_0803200	filament assembling protein, putative	NS	V197I	2.752e-10	0.00105558
3	254351	C	T	PF3D7_0305200	conserved Plasmodium protein, unknown function	NS	P1037L	2.803e-10	0.00357676
9	1020814	G	A	PF3D7_0925300	proline--tRNA ligase, putative (aPRS)	S	30N	2.862e-10	0.0124942
8	1311147	C	A	PF3D7_0830800	surface-associated interspersed protein 8.2 (SURFIN 8.2) (SURF8.2)	NS	Q171K	2.879e-10	0.00112415
10	1318156	A	G	PF3D7_1032900	RNA polymerase II-associated protein 1, putative	S	932L	2.902e-10	0.00439399
4	124475	C	T	PF3D7_0402100	Plasmodium exported protein (PHISTb), unknown function	NS	V281I	2.953e-10	0.0512608
9	1160205	G	A	PF3D7_0928900	guanylate kinase (GK)	S	110L	2.998e-10	2.24325e-05
5	1159708	G	T	PF3D7_0528100	AP-1 complex subunit beta, putative	NS	H616N	3.034e-10	0.020633
3	565081	T	G	PF3D7_0313900	conserved Plasmodium protein, unknown function	NS	Q192H	3.102e-10	0.00263641
13	1132567	A	C	PF3D7_1326900	conserved Plasmodium membrane protein, unknown function	S	160T	3.144e-10	0.0183351
10	1360448	A	T	PF3D7_1034000	Sec1 family protein, putative	NS	C288S	3.152e-10	0.00947488
11	847112	A	G	PF3D7_1122300	conserved Plasmodium protein, unknown function	NS	S62G	3.162e-10	3.73235e-05
11	1457092	T	C	PF3D7_1136900	subtilisin-like protease 2 (SUB2)	S	314D	3.219e-10	0.035413
7	652589	C	T	PF3D7_0714200	conserved Plasmodium protein, unknown function	NS	L586F	3.23e-10	0.04456
13	266033	G	T	PF3D7_1305300	conserved Plasmodium protein, unknown function	NS	L384I	3.245e-10	0.0406046
9	248774	T	C	PF3D7_0905200	mitochondrial carrier protein, putative	S	29K	3.296e-10	0.00151853
11	1812420	T	C	PF3D7_1145600	conserved protein, unknown function	NS	K8R	3.298e-10	0.00384803
9	1234857	C	G	PF3D7_0930800	conserved Plasmodium membrane protein, unknown function	NS	T3058R	3.303e-10	0.0315756
12	219773	A	G	PF3D7_1205000	conserved Plasmodium protein, unknown function	NS	N65S	3.429e-10	0.000512249
13	1229678	G	A	PF3D7_1329100	myosin C (MyoC)	NS	S1457L	3.436e-10	0.000522705
7	266958	C	G	PF3D7_0705400	DNA replication licensing factor MCM7 (MCM7)	NS	A161P	3.581e-10	5.21537e-05
14	2164225	A	G	PF3D7_1452600	conserved Plasmodium protein, unknown function	S	2830S	3.584e-10	2.9137e-05
2	463586	A	G	PF3D7_0211500	GAF domain-related protein, putative	NS	S142G	3.858e-10	0.351199
13	693621	G	A	PF3D7_1316600	choline-phosphate cytidylyltransferase (CCT)	S	729K	3.891e-10	0.00111523
4	307126	T	A	PF3D7_0405700	lysine decarboxylase, putative	S	1956A	3.91e-10	0.0205427
7	706467	C	T	PF3D7_0716000	RNA-binding protein, putative	S	1087F	4.076e-10	0.011469
10	104498	A	C	PF3D7_1002000	Plasmodium exported protein (hyp2), unknown function	NS	N62K	4.23e-10	0.0231159
9	885114	T	C	PF3D7_0921700	conserved Plasmodium protein, unknown function	NS	K160R	4.328e-10	0.0443411
2	648900	T	A	PF3D7_0215700	DNA-directed RNA polymerase II subunit RPB2, putative (RPB2)	NS	S946R	4.557e-10	0.0185934
1	161480	G	A	PF3D7_0103600	ATP-dependent RNA helicase, putative	NS	C117Y	4.62e-10	0.00430742
14	3013706	C	A	PF3D7_1474000	probable protein, unknown function	NS	M1398I	4.668e-10	0.0496171
7	1203807	T	C	PF3D7_0728100	conserved Plasmodium membrane protein, unknown function	S	2165K	4.835e-10	9.78996e-05
2	732277	G	A	PF3D7_0217700	E2F-associated phosphoprotein, putative	S	12L	4.909e-10	0.0253955
4	932894	A	G	PF3D7_0420600	conserved Plasmodium protein, unknown function	S	144S	4.912e-10	0.0171775
8	504966	T	G	PF3D7_0809800	conserved Plasmodium protein, unknown function	NS	E578A	4.913e-10	0.0425047
5	1140971	C	T	PF3D7_0527400	conserved Plasmodium protein, unknown function	S	115C	5.03e-10	0.000572278
5	569245	T	A	PF3D7_0513300	purine nucleoside phosphorylase (PNP)	NS	Q225H	5.054e-10	0.000453424
3	805937	G	T	PF3D7_0319200	endonuclease/exonuclease/phosphatase family protein, putative	NS	H126N	5.3e-10	0.000831938
12	841250	G	A	PF3D7_1221000	histone-lysine N-methyltransferase, H3 lysine-4 specific (SET10)	S	884D	5.433e-10	0.014987
6	435806	C	T	PF3D7_0610100	pre-mRNA-splicing factor SLU7, putative (SLU7)	S	112K	5.543e-10	0.0295548
14	676055	A	T	PF3D7_1416600	conserved Plasmodium protein, unknown function	NS	N906K	5.707e-10	0.0126282
12	1484761	A	G	PF3D7_1235600	serine hydroxymethyltransferase (SHMT)	NS	H60R	5.758e-10	0.00103534
13	1972169	C	T	PF3D7_1349200	glutamate--tRNA ligase, putative	S	771V	5.813e-10	0.00827887
10	519635	C	T	PF3D7_1013400	conserved Plasmodium protein, unknown function	NS	E537K	5.878e-10	0.000900261
9	707853	T	C	PF3D7_0917000	conserved Plasmodium protein, unknown function	NS	K1407R	5.933e-10	0.00337531
13	804335	T	A	PF3D7_1319400	conserved Plasmodium protein, unknown function	S	779P	5.945e-10	0.00125296
13	2377887	C	A	PF3D7_1359600	conserved Plasmodium protein, unknown function	S	2002S	6.086e-10	0.00778616
14	2071683	T	C	PF3D7_1450500	conserved Plasmodium protein, unknown function	NS	S522G	6.283e-10	0.000932752
7	1267132	A	G	PF3D7_0729900	dynein heavy chain, putative	NS	K408R	6.34e-10	0.0302494
12	496300	C	A	PF3D7_1211200	conserved Plasmodium protein, unknown function	NS	R363S	6.873e-10	0.0405477
14	739685	C	A	PF3D7_1417600	conserved Plasmodium protein, unknown function	NS	K1666N	7.008e-10	0.15269
14	3013491	T	C	PF3D7_1474000	probable protein, unknown function	NS	K1470R	7.405e-10	0.0524596
10	87272	C	T	PF3D7_1001600	alpha/beta hydrolase, putative	NS	G520R	7.86e-10	0.000800205
7	1358878	T	A	PF3D7_0731500	erythrocyte binding antigen-175 (EBA175)	NS	I275K	7.896e-10	0.16271
14	2315085	G	A	PF3D7_1456500	conserved Plasmodium protein, unknown function	NS	E236K	7.981e-10	0.0032979
6	135453	T	A	PF3D7_0603400	trophozoite exported protein 1 (TEX1)	NS	I337F	8.089e-10	0.0872534
4	139091	C	A	PF3D7_0402300	reticulocyte binding protein homologue 1 (RH1)	NS	Q452K	8.515e-10	0.00903009
14	1857032	A	C	PF3D7_1445200	RNA helicase, putative	NS	E65D	8.952e-10	0.0462926
13	1696935	G	T	PF3D7_1343000	phosphoethanolamine N-methyltransferase (PMT)	S	14L	9.111e-10	0.0078316
14	2320753	A	C	PF3D7_1456500	conserved Plasmodium protein, unknown function	NS	E2125A	9.346e-10	0.00661429
5	144161	T	G	PF3D7_0503500	protein kinase, putative	S	421I	9.382e-10	0.161658
9	1378006	G	T	PF3D7_0935400	gametocyte development protein 1 (GDV1)	NS	R18S	9.48e-10	0.0249001
1	509038	A	G	PF3D7_0113400	Plasmodium exported protein, unknown function	S	170S	9.717e-10	0.0559089
13	2585567	A	G	PF3D7_1364400	conserved Plasmodium protein, unknown function	NS	D179G	9.746e-10	0.00907746
13	1561648	A	G	PF3D7_1338700	conserved Plasmodium protein, unknown function	S	492D	9.844e-10	0.00537016
13	1298800	G	C	PF3D7_1331000	protein kinase, putative	NS	N158K	1.037e-09	0.000275348
7	868793	G	A	PF3D7_0719900	conserved Plasmodium membrane protein, unknown function	NS	S956N	1.038e-09	0.00216166
5	381141	G	T	PF3D7_0509100	chromosome condensation protein, putative	NS	R22M	1.041e-09	0.00203164
4	248774	A	G	PF3D7_0404600	conserved Plasmodium membrane protein, unknown function	S	348Q	1.044e-09	0.00886155
13	2266066	G	A	PF3D7_1357000	elongation factor 1-alpha	S	361I	1.078e-09	0.0959903
11	711269	G	A	PF3D7_1118700	myosin light chain B (MLC-B)	S	246L	1.092e-09	0.0341376
10	1317962	T	C	PF3D7_1032900	RNA polymerase II-associated protein 1, putative	S	996P	1.098e-09	5.26788e-05
8	490636	C	G	PF3D7_0809600	peptidase family C50, putative	S	2249S	1.144e-09	0.143473
7	630167	T	C	PF3D7_0713900	conserved Plasmodium protein, unknown function	NS	E2537G	1.188e-09	0.0721088
9	900277	A	G	PF3D7_0922100	ubiquitin-like protein, putative	S	1534E	1.221e-09	0.00969879
13	929322	T	C	PF3D7_1322100	variant-silencing SET protein (SETvs)	NS	L2507S	1.262e-09	0.000315891
11	730314	A	G	PF3D7_1119400	ubiquitin-protein ligase, putative	NS	T807A	1.262e-09	0.0721415
8	1230769	G	A	PF3D7_0828600	folate transporter 1 (FT1)	S	216H	1.287e-09	0.00643072
7	258012	A	C	PF3D7_0705200	conserved Plasmodium protein, unknown function	NS	K643Q	1.301e-09	0.007712
12	964647	A	G	PF3D7_1223600	conserved Plasmodium protein, unknown function	S	889S	1.315e-09	0.0104873
8	490546	A	G	PF3D7_0809600	peptidase family C50, putative	S	2279N	1.345e-09	0.142157
4	349490	C	A	PF3D7_0406700	conserved Plasmodium protein, unknown function	NS	S390Y	1.394e-09	0.0784836
5	1079955	A	C	PF3D7_0526100	conserved Plasmodium membrane protein, unknown function	NS	E59D	1.402e-09	0.0804913
6	652286	C	T	PF3D7_0615600	conserved Plasmodium protein, unknown function	S	813E	1.416e-09	0.00225054
6	1268898	T	C	PF3D7_0630300	DNA polymerase epsilon, catalytic subunit a, putative	S	198L	1.458e-09	0.00422651
3	153056	C	A	PF3D7_0302900	exportin-1, putative	NS	A1031S	1.477e-09	0.0486379
11	897820	C	T	PF3D7_1123000	conserved Plasmodium protein, unknown function	NS	E1851K	1.479e-09	0.0413912
8	942040	C	T	PF3D7_0820900	conserved Plasmodium protein, unknown function	NS	M817I	1.479e-09	0.128591
4	935722	G	A	PF3D7_0420700	erythrocyte membrane protein 1, PfEMP1 (VAR)	NS	T1923I	1.491e-09	0.0212987
14	470288	A	G	PF3D7_1411500	conserved Plasmodium protein, unknown function	S	372V	1.495e-09	0.000687463
14	2874546	G	A	PF3D7_1470100	conserved Plasmodium protein, unknown function	NS	R1493K	1.505e-09	0.0357544
13	2382613	T	G	PF3D7_1359700	conserved Plasmodium protein, unknown function	NS	S483R	1.518e-09	0.0693107
13	1458336	T	C	PF3D7_1335700	conserved Plasmodium protein, unknown function	S	997S	1.53e-09	0.00214647
12	540783	G	A	PF3D7_1212200	conserved Plasmodium protein, unknown function	NS	T717I	1.569e-09	0.00839738
4	390738	T	A	PF3D7_0407800	conserved Plasmodium protein, unknown function	NS	S1939T	1.57e-09	0.00470221
13	183450	C	T	PF3D7_1303700	conserved Plasmodium protein, unknown function	NS	R691C	1.717e-09	0.00198333
2	607784	A	C	PF3D7_0214800	conserved Plasmodium membrane protein, unknown function	NS	K859Q	1.723e-09	0.00814099
11	1558578	G	T	PF3D7_1139300	transcription factor with AP2 domain(s) (ApiAP2)	NS	S2107Y	1.723e-09	0.0113224
14	2437083	C	A	PF3D7_1459500	conserved Plasmodium protein, unknown function	NS	S130.	1.736e-09	0.00309819
8	490762	C	T	PF3D7_0809600	peptidase family C50, putative	S	2207L	1.752e-09	0.188952
7	468458	T	A	PF3D7_0710200	conserved Plasmodium protein, unknown function	NS	L1785Q	1.798e-09	0.0248335
14	1262793	C	T	PF3D7_1432100	voltage-dependent anion-selective channel protein, putative	S	279T	1.825e-09	0.0107
1	223913	C	T	PF3D7_0105200	RAP protein, putative	S	16Q	1.829e-09	0.0679536
8	1311139	G	T	PF3D7_0830800	surface-associated interspersed protein 8.2 (SURFIN 8.2) (SURF8.2)	NS	R168I	1.845e-09	0.00133153
14	1787690	T	C	PF3D7_1443600	conserved Plasmodium protein, unknown function	S	980T	1.889e-09	0.017228
9	917858	T	C	PF3D7_0922600	glutamine synthetase, putative	S	316H	1.913e-09	0.120206
5	1016497	A	T	PF3D7_0524500	conserved Plasmodium protein, unknown function	S	100P	2.11e-09	0.0885687
13	194212	C	A	PF3D7_1303800	conserved Plasmodium protein, unknown function	NS	C6150F	2.117e-09	0.00105921
14	730817	A	T	PF3D7_1417600	conserved Plasmodium protein, unknown function	NS	D4622E	2.124e-09	0.431552
13	1879381	T	A	PF3D7_1346800	6-cysteine protein (P47)	NS	N272Y	2.183e-09	0.0323492
8	339302	T	C	PF3D7_0806300	ferlin, putative	NS	D1318G	2.215e-09	0.0144528
13	280280	A	G	PF3D7_1305900	conserved Plasmodium protein, unknown function	NS	F380L	2.223e-09	0.0155252
13	2101574	T	C	PF3D7_1352700	P-loop containing nucleoside triphosphate hydrolase, putative	S	30N	2.337e-09	0.132374
14	1218439	A	G	PF3D7_1431000	mitochondrial ribosomal protein L17-2 precursor, putative	S	187G	2.474e-09	0.00571998
13	577103	C	T	PF3D7_1313500	conserved Plasmodium membrane protein, unknown function	NS	R427Q	2.507e-09	0.189391
7	907028	T	A	PF3D7_0721000	conserved Plasmodium membrane protein, unknown function	NS	N962K	2.509e-09	0.00732219
8	210249	C	T	PF3D7_0803300	mitogen-activated protein kinase organizer 1, putative (MORG1)	S	352D	2.531e-09	6.7461e-05
14	1313114	A	T	PF3D7_1433400	conserved Plasmodium membrane protein, unknown function	S	5488R	2.596e-09	0.120472
14	2411942	C	T	PF3D7_1458700	exonuclease V, mitochondrial, putative	NS	R25K	2.669e-09	0.33958
8	257324	T	C	PF3D7_0804500	conserved Plasmodium membrane protein, unknown function	S	2414F	2.8e-09	0.387632
4	1100033	G	T	PF3D7_0424400	surface-associated interspersed protein 4.2 (SURFIN 4.2) (SURF4.2)	NS	V75F	2.834e-09	0.0236801
12	2035851	T	A	PF3D7_1249800	THO complex subunit 2, putative (THO2)	NS	E1334D	2.861e-09	0.103847
1	387715	C	A	PF3D7_0109900.1	unspecified product	NS	H735N	2.912e-09	0.00274346
10	150023	T	C	PF3D7_1003200	conserved Plasmodium protein, unknown function	S	195N	2.921e-09	0.0043633
11	1285434	C	T	PF3D7_1133200	conserved Plasmodium protein, unknown function	NS	E734K	2.938e-09	0.000462335
5	1278385	T	A	PF3D7_0531100	conserved Plasmodium protein, unknown function	NS	N34Y	2.949e-09	0.0251379
11	1900435	G	T	PF3D7_1147800.1	merozoite adhesive erythrocytic binding protein (MAEBL)	S	344T	2.956e-09	0.187452
14	1961863	A	T	PF3D7_1448000	U3 small nucleolar RNA-associated protein 12, putative (UTP12)	S	666T	2.971e-09	0.0322006
14	510345	G	C	PF3D7_1412600	deoxyhypusine synthase (DHS)	NS	Q278E	3.02e-09	0.000895543
14	2437082	T	A	PF3D7_1459500	conserved Plasmodium protein, unknown function	NS	S130T	3.089e-09	0.00384882
10	93178	G	C	PF3D7_1001700	Plasmodium exported protein (PHISTc), unknown function	NS	Q66E	3.126e-09	0.0612182
11	1305634	G	A	PF3D7_1133700	conserved Plasmodium protein, unknown function	NS	G881S	3.186e-09	0.0204169
12	1114493	G	A	PF3D7_1227500	cyclin (CYC2)	S	2148N	3.248e-09	0.000562746
14	1550691	T	A	PF3D7_1438400	metacaspase-like protein (MCA2)	NS	D226E	3.282e-09	0.0316513
14	1059048	T	C	PF3D7_1427100	lipase, putative	NS	S963P	3.314e-09	0.247601
3	428628	A	C	PF3D7_0310200	phd finger protein, putative	NS	K447Q	3.373e-09	0.0283967
6	664920	C	G	PF3D7_0615900	conserved Plasmodium protein, unknown function	NS	R979P	3.383e-09	0.108117
5	1271258	G	A	PF3D7_0531100	conserved Plasmodium protein, unknown function	S	2409P	3.433e-09	0.155924
2	501282	C	A	PF3D7_0212400	conserved Plasmodium membrane protein, unknown function	NS	R2120S	3.588e-09	0.0876557
14	2001567	G	A	PF3D7_1448800	Appr-1-p processing domain protein	NS	A112V	3.638e-09	0.00106429
5	565717	T	G	PF3D7_0513200	conserved Plasmodium protein, unknown function	NS	Y1973D	3.655e-09	0.0490092
13	838237	T	C	PF3D7_1320200	TBC domain protein, putative	S	559L	3.874e-09	0.138953
13	2529293	T	C	PF3D7_1362900	conserved Plasmodium protein, unknown function	S	978N	3.946e-09	0.000705368
7	694844	A	C	PF3D7_0715700	conserved Plasmodium protein, unknown function	NS	K108Q	3.981e-09	0.0144383
4	781969	G	A	PF3D7_0417600	conserved Plasmodium protein, unknown function	S	235N	4.023e-09	0.00140729
13	287267	T	C	PF3D7_1306000	conserved Plasmodium protein, unknown function	NS	F1265L	4.109e-09	0.00286656
1	345143	C	T	PF3D7_0108400.1	mitochondrial carrier protein, putative	NS	S219N	4.18e-09	0.0792845
13	358191	A	G	PF3D7_1308000	conserved Plasmodium membrane protein, unknown function	NS	T495A	4.482e-09	0.081516
8	257166	T	C	PF3D7_0804500	conserved Plasmodium membrane protein, unknown function	S	2362L	4.546e-09	0.415001
8	752148	G	C	PF3D7_0816300	conserved Plasmodium protein, unknown function	NS	Q932E	4.551e-09	0.121387
12	1754705	A	G	PF3D7_1241200	conserved Plasmodium protein, unknown function	S	366N	4.635e-09	0.00532626
11	1369692	A	G	PF3D7_1134900	conserved Plasmodium protein, unknown function	NS	D25G	4.773e-09	0.000387963
1	345142	G	A	PF3D7_0108400.1	mitochondrial carrier protein, putative	S	219S	4.804e-09	0.0849954
6	805316	T	A	PF3D7_0619300	conserved Plasmodium protein, unknown function	NS	L3079F	4.841e-09	0.000741838
7	252575	G	A	PF3D7_0705100	conserved Plasmodium protein, unknown function	S	98A	4.889e-09	0.00741108
6	1268778	A	G	PF3D7_0630300	DNA polymerase epsilon, catalytic subunit a, putative	S	238N	5.063e-09	0.00478143
5	511893	C	A	PF3D7_0511500	RNA pseudouridylate synthase, putative	NS	S8431Y	5.242e-09	0.0119841
5	1037569	A	G	PF3D7_0525000	zinc finger protein, putative	S	447E	5.244e-09	0.00771966
2	637326	T	G	PF3D7_0215400	conserved Plasmodium protein, unknown function	NS	N61T	5.245e-09	0.000321324
12	688338	A	C	PF3D7_1217400	conserved Plasmodium protein, unknown function	NS	N178K	5.403e-09	0.000128227
11	1773517	T	C	PF3D7_1144700	apicoplast import protein Tic20, putative (TIC20)	S	101A	5.491e-09	0.0735351
9	1205284	T	A	PF3D7_0930300	merozoite surface protein 1 (MSP1)	NS	V1158E	5.575e-09	0.00227212
1	180056	A	T	PF3D7_0104100	conserved Plasmodium membrane protein, unknown function	NS	I548L	5.666e-09	0.0105815
6	1268919	T	C	PF3D7_0630300	DNA polymerase epsilon, catalytic subunit a, putative	S	191E	5.797e-09	0.0120531
7	605706	A	G	PF3D7_0713100	Pfmc-2TM Maurer's cleft two transmembrane protein (MC-2TM)	S	18S	5.816e-09	0.000979092
13	337136	T	C	PF3D7_1307400	conserved Plasmodium protein, unknown function	NS	D43G	5.918e-09	0.00622683
8	894507	T	G	PF3D7_0819800	conserved Plasmodium protein, unknown function	NS	H702P	5.997e-09	0.00387237
11	915004	G	A	PF3D7_1123100	calcium-dependent protein kinase 7 (CDPK7)	S	1826Q	6.087e-09	0.0202867
13	272406	G	T	PF3D7_1305500	mitogen-activated protein kinase phosphatase 1, putative (MKP1)	NS	Q332H	6.28e-09	0.00198971
14	842477	T	C	PF3D7_1420200	tetratricopeptide repeat family protein, putative	NS	E63G	6.339e-09	0.0572063
13	2114498	T	G	PF3D7_1352900	Plasmodium exported protein, unknown function	NS	K470Q	6.558e-09	0.00292293
13	1359027	G	C	PF3D7_1333100	conserved Plasmodium protein, unknown function	S	431T	6.637e-09	0.000247695
6	444903	A	C	PF3D7_0610400	histone H3 (H3)	S	53R	6.735e-09	0.0739702
9	1237038	A	G	PF3D7_0930800	conserved Plasmodium membrane protein, unknown function	NS	D3785G	6.823e-09	0.0394821
9	722966	C	G	PF3D7_0917400	conserved Plasmodium protein, unknown function	NS	N659K	6.881e-09	0.0595758
14	2373355	A	T	PF3D7_1457800	conserved Plasmodium protein, unknown function	NS	N130K	7.006e-09	0.160366
4	1136618	T	A	PF3D7_0425200	Plasmodium exported protein (hyp15), unknown function	S	11T	7.084e-09	0.00773346
12	812812	C	T	PF3D7_1220300	cell cycle associated protein, putative	S	1706C	7.117e-09	0.000225069
14	1833845	A	G	PF3D7_1444500	eukaryotic initiation factor 2alpha kinase 1 (IK1)	S	1538D	7.423e-09	0.0466119
1	528599	A	T	PF3D7_0113800	DBL containing protein, unknown function	NS	K498M	7.547e-09	0.0277575
4	694287	G	T	PF3D7_0415800	RING zinc finger protein, putative	NS	V128L	7.557e-09	0.0067135
12	1591361	T	G	PF3D7_1238300	cell cycle control protein, putative	NS	N731K	7.903e-09	0.0420346
12	224494	G	A	PF3D7_1205100	O-phosphoseryl-tRNA(Sec) selenium transferase, putative (SEPSECS)	S	61Y	8.272e-09	0.0157314
12	2172321	A	G	PF3D7_1253100	Plasmodium exported protein (PHISTa), unknown function	NS	Y280C	8.55e-09	0.00104929
8	1050784	T	G	PF3D7_0824000	conserved Plasmodium protein, unknown function	NS	N308H	8.551e-09	0.18701
9	881064	C	A	PF3D7_0921600	tetratricopeptide repeat family protein, putative	NS	Q1021K	8.637e-09	0.260935
7	496152	C	T	PF3D7_0711200	conserved Plasmodium protein, unknown function	S	305I	8.966e-09	0.037381
13	1018271	T	C	PF3D7_1324300	conserved Plasmodium membrane protein, unknown function	NS	I345V	9.085e-09	0.858672
12	2107031	G	C	PF3D7_1251700	tryptophan--tRNA ligase, putative (aTrpRS)	S	342V	9.263e-09	0.0888172
7	728566	G	A	PF3D7_0716700	conserved Plasmodium protein, unknown function	NS	R153K	9.3e-09	0.00959282
12	2116995	A	G	PF3D7_1252100	rhoptry neck protein 3 (RON3)	S	1427F	9.589e-09	0.0445527
7	464353	G	T	PF3D7_0710200	conserved Plasmodium protein, unknown function	NS	V417L	9.819e-09	0.00651334
13	903618	C	T	PF3D7_1321700	splicing factor 1 (SF1)	S	412D	9.822e-09	0.00486768
13	294920	C	A	PF3D7_1306300	SAM dependent methyltransferase, putative	NS	Q461K	1.007e-08	0.0645922
7	605695	A	C	PF3D7_0713100	Pfmc-2TM Maurer's cleft two transmembrane protein (MC-2TM)	NS	I15L	1.049e-08	0.00177263
12	811750	A	T	PF3D7_1220300	cell cycle associated protein, putative	NS	K1352N	1.049e-08	0.000324247
12	966372	C	T	PF3D7_1223600	conserved Plasmodium protein, unknown function	S	314E	1.069e-08	0.0961268
4	991474	C	G	PF3D7_0421700	conserved Plasmodium protein, unknown function	NS	D963H	1.087e-08	0.12484
11	1813830	A	G	PF3D7_1145700	bicoid-interacting protein BIN3, putative	NS	N138D	1.109e-08	0.147056
9	1299952	G	A	PF3D7_0932700	conserved Plasmodium protein, unknown function	NS	S875L	1.121e-08	0.195809
14	2948419	A	T	PF3D7_1472200	histone deacetylase, putative (HDA1)	NS	N920Y	1.13e-08	0.0214433
13	1970085	T	C	PF3D7_1349100	nucleoside diphosphate hydrolase, putative	NS	I155M	1.138e-08	0.00548448
9	658098	T	C	PF3D7_0915500	conserved Plasmodium protein, unknown function	S	227Y	1.175e-08	0.186202
11	257027	T	C	PF3D7_1106000	RuvB-like helicase 2 (RUVB2)	NS	N39D	1.189e-08	0.00930657
14	438592	A	C	PF3D7_1410900	ribosome maturation protein SBDS, putative	NS	N348T	1.192e-08	0.00011936
5	191481	T	C	PF3D7_0504800	conserved Plasmodium protein, unknown function	NS	R4418G	1.201e-08	0.0509658
3	428632	G	A	PF3D7_0310200	phd finger protein, putative	NS	G448E	1.204e-08	0.0955439
6	116569	C	T	PF3D7_0602800	JmjC domain containing protein (JmjC2)	S	162N	1.231e-08	0.0127347
7	1234028	A	G	PF3D7_0728900	RNA-binding protein, putative	S	215N	1.258e-08	0.0609204
14	2865152	T	C	PF3D7_1469800	conserved Plasmodium protein, unknown function	NS	M174V	1.269e-08	0.0214209
14	2304609	G	C	PF3D7_1456200	conserved Plasmodium protein, unknown function	NS	V349L	1.279e-08	0.00800027
4	881825	T	C	PF3D7_0419900	phosphatidylinositol 4-kinase, putative	NS	I1166T	1.304e-08	0.0929313
10	216167	T	C	PF3D7_1004600	conserved Plasmodium membrane protein, unknown function	S	43F	1.318e-08	0.0122735
11	1758333	G	T	PF3D7_1144200	conserved Plasmodium protein, unknown function	NS	A102D	1.342e-08	0.0272082
14	1773928	T	A	PF3D7_1443200	conserved Plasmodium protein, unknown function	S	174I	1.36e-08	0.0208116
9	657424	A	G	PF3D7_0915500	conserved Plasmodium protein, unknown function	NS	S3G	1.373e-08	0.167115
7	492639	T	C	PF3D7_0711100	conserved Plasmodium membrane protein, unknown function	S	198G	1.382e-08	0.0032172
14	477039	C	T	PF3D7_1411700	conserved protein, unknown function	S	597I	1.406e-08	0.0283267
12	1657570	A	G	PF3D7_1239700	ATP-dependent zinc metalloprotease FTSH 1 (FTSH1)	NS	D695G	1.412e-08	0.000662381
3	428624	T	C	PF3D7_0310200	phd finger protein, putative	S	445N	1.42e-08	0.0581457
7	485072	G	T	PF3D7_0710900	50S ribosomal protein L1, mitochondrial, putative (RPL1)	NS	D79Y	1.421e-08	0.00274486
10	557814	T	G	PF3D7_1014100	conserved Plasmodium protein, unknown function	NS	N885K	1.439e-08	0.000918733
12	1796431	T	C	PF3D7_1242400	GAS8-like protein, putative	S	148L	1.457e-08	0.104575
12	1989832	T	C	PF3D7_1248600	conserved Plasmodium protein, unknown function	S	532C	1.469e-08	0.00175249
10	528415	T	C	PF3D7_1013500	phosphoinositide-specific phospholipase C (PI-PLC)	NS	C526R	1.482e-08	0.00948264
3	901630	A	G	PF3D7_0321600	ATP-dependent RNA helicase, putative	S	258K	1.489e-08	0.00873959
1	179265	A	G	PF3D7_0104100	conserved Plasmodium membrane protein, unknown function	NS	E284G	1.52e-08	0.287495
2	663920	A	T	PF3D7_0216000	DEAD/DEAH box helicase, putative	NS	Y1762F	1.538e-08	0.00187963
5	831871	C	T	PF3D7_0520100	protein phosphatase PPM9, putative (PPM9)	S	85Y	1.563e-08	0.139013
12	1481640	A	T	PF3D7_1235500	mRNA methyltransferase, putative	S	213P	1.602e-08	0.00423365
4	296077	A	T	PF3D7_0405400	pre-mRNA-processing-splicing factor 8, putative (PRPF8)	NS	Q1504H	1.604e-08	0.00406865
8	296109	C	A	PF3D7_0805300	conserved Plasmodium protein, unknown function	NS	A255S	1.65e-08	0.272215
12	1934206	C	A	PF3D7_1246500	conserved Plasmodium protein, unknown function	NS	S421I	1.671e-08	0.289497
10	1262644	G	A	PF3D7_1031300	conserved Plasmodium protein, unknown function	NS	A779T	1.728e-08	0.150783
10	1068091	T	C	PF3D7_1025500	conserved Plasmodium protein, unknown function	NS	Y5664C	1.737e-08	0.00360368
14	95069	T	A	PF3D7_1402700	U2 snRNP-associated SURP motif-containing protein, putative (SR140)	NS	I625F	1.74e-08	0.0148886
4	1030965	G	A	PF3D7_0422500	pre-mRNA-splicing helicase BRR2, putative (BRR2)	NS	G546D	1.746e-08	0.0541444
12	1761282	T	C	PF3D7_1241400	RNA-binding protein, putative	NS	I1704V	1.755e-08	0.00814463
13	190954	T	C	PF3D7_1303800	conserved Plasmodium protein, unknown function	NS	E7236G	1.771e-08	0.2971
8	267293	T	C	PF3D7_0804500	conserved Plasmodium membrane protein, unknown function	S	5737S	1.797e-08	0.0513533
12	1813760	C	T	PF3D7_1243100	zinc finger protein, putative	NS	S159N	1.808e-08	0.0121578
3	504845	C	T	PF3D7_0311700	plasmepsin VI	NS	L292F	1.812e-08	0.000376599
8	544529	T	C	PF3D7_0810600	RNA helicase, putative	S	853H	1.884e-08	0.0186241
9	1422371	A	C	PF3D7_0935900	ring-exported protein 1 (REX1)	NS	I85R	1.94e-08	0.00475384
8	183715	A	T	PF3D7_0802600	adenylyl cyclase beta (ACbeta)	NS	N936Y	1.983e-08	0.00161433
7	333500	A	C	PF3D7_0707200	conserved Plasmodium protein, unknown function	NS	I942M	1.999e-08	0.00970798
14	2424019	A	G	PF3D7_1459100	GTP-binding protein, putative	NS	H38R	2.049e-08	0.117308
13	2728402	T	C	PF3D7_1368700	mitochondrial carrier protein, putative	NS	N252D	2.106e-08	0.128211
13	2664678	T	C	PF3D7_1366600	signal recognition particle receptor alpha subunit (SRPR-alpha)	NS	S159G	2.106e-08	0.222866
3	152653	T	G	PF3D7_0302900	exportin-1, putative	NS	Q1165P	2.111e-08	0.0871299
14	2934548	A	G	PF3D7_1471900	conserved Plasmodium protein, unknown function	S	1667N	2.119e-08	0.103224
4	251432	G	C	PF3D7_0404600	conserved Plasmodium membrane protein, unknown function	S	1234V	2.145e-08	0.0331815
13	878576	A	C	PF3D7_1321300	conserved Plasmodium membrane protein, unknown function	S	2563P	2.171e-08	0.000536818
12	631879	C	A	PF3D7_1215400	conserved Plasmodium protein, unknown function	NS	C378F	2.205e-08	0.00809391
11	1294654	G	C	PF3D7_1133400	apical membrane antigen 1 (AMA1)	NS	E267Q	2.23e-08	0.274459
10	1001783	A	G	PF3D7_1023900	chromodomain-helicase-DNA-binding protein 1 homolog, putative (CHD1)	S	1893D	2.25e-08	0.000215564
12	2120588	T	A	PF3D7_1252100	rhoptry neck protein 3 (RON3)	NS	N368Y	2.271e-08	0.159124
7	139089	G	A	PF3D7_0703500	erythrocyte membrane-associated antigen	NS	G1162S	2.279e-08	0.003612
4	989912	T	A	PF3D7_0421700	conserved Plasmodium protein, unknown function	NS	K1483N	2.286e-08	0.0101636
12	1749985	T	C	PF3D7_1241200	conserved Plasmodium protein, unknown function	NS	I1940V	2.305e-08	0.0194105
4	1043859	C	T	PF3D7_0422800	serpentine receptor, putative (SR12)	S	366H	2.309e-08	0.0205156
13	2621936	G	A	PF3D7_1365600	DNA topoisomerase VI, b subunit, putative	NS	E226K	2.317e-08	0.0259168
9	813714	A	T	PF3D7_0919900	regulator of chromosome condensation, putative	NS	S2031T	2.361e-08	0.129549
9	1205120	T	G	PF3D7_0930300	merozoite surface protein 1 (MSP1)	NS	H1103Q	2.4e-08	0.00255483
9	1205121	A	C	PF3D7_0930300	merozoite surface protein 1 (MSP1)	NS	N1104H	2.4e-08	0.00265469
10	1529779	A	C	PF3D7_1038400	gametocyte-specific protein (Pf11-1)	NS	K3549T	2.406e-08	0.00470481
14	1993465	C	T	PF3D7_1448500	conserved Plasmodium protein, unknown function	NS	D704N	2.455e-08	0.000123308
5	619848	A	G	PF3D7_0514900	conserved Plasmodium protein, unknown function	NS	K407R	2.496e-08	0.0057506
13	1663525	A	G	PF3D7_1342200	conserved Plasmodium membrane protein, unknown function	NS	L69S	2.522e-08	0.00109524
9	163133	G	A	PF3D7_0903500	conserved Plasmodium protein, unknown function	NS	S122N	2.545e-08	0.0136695
12	399373	G	A	PF3D7_1208500	conserved Plasmodium protein, unknown function	S	625N	2.614e-08	0.023395
13	1466422	G	C	PF3D7_1335900	thrombospondin-related anonymous protein (TRAP)	NS	N66K	2.665e-08	0.0119498
14	889018	G	A	PF3D7_1421800	conserved Plasmodium protein, unknown function	S	312I	2.699e-08	0.00573966
14	1345029	A	G	PF3D7_1433700	conserved Plasmodium protein, unknown function	S	1322D	2.749e-08	0.16542
14	1124984	C	A	PF3D7_1428500	protein kinase, putative	S	2036R	2.767e-08	0.00379457
13	172329	T	C	PF3D7_1303500	sodium/hydrogen exchanger, Na+, H+ antiporter (NHE)	NS	Y1154C	2.798e-08	0.112915
3	736632	A	T	PF3D7_0317700	CPSF (cleavage and polyadenylation specific factor), subunit A, putative	NS	I2657L	2.822e-08	0.0546912
7	131522	C	T	PF3D7_0703400	conserved Plasmodium protein, unknown function	NS	R104K	2.901e-08	0.0488737
11	823302	T	C	PF3D7_1121800	petidase, M16 family	S	2004R	2.931e-08	0.0092498
14	1300883	G	T	PF3D7_1433100	conserved Plasmodium membrane protein, unknown function	NS	R281I	2.941e-08	0.0563542
12	2171681	T	C	PF3D7_1253100	Plasmodium exported protein (PHISTa), unknown function	S	67L	2.945e-08	0.00991133
8	334303	G	A	PF3D7_0806200	conserved Plasmodium membrane protein, unknown function	S	105E	3.067e-08	0.0666208
14	2937002	G	T	PF3D7_1471900	conserved Plasmodium protein, unknown function	S	849I	3.115e-08	0.0528088
9	155958	G	A	PF3D7_0903400	DEAD/DEAH box helicase, putative	NS	T1195I	3.121e-08	0.00945802
1	315474	A	G	PF3D7_0107600	serine/threonine protein kinase, putative	NS	H286R	3.155e-08	0.0505589
3	993103	T	C	PF3D7_0323700	U4/U6.U5 tri-snRNP-associated protein 1, putative (SART1)	NS	I175V	3.195e-08	0.226981
1	135708	T	C	PF3D7_0103100	vacuolar protein sorting-associated protein 51, putative (VPS51)	NS	K1184E	3.2e-08	8.76993e-05
9	1202948	C	T	PF3D7_0930300	merozoite surface protein 1 (MSP1)	S	379N	3.205e-08	0.00387184
4	765437	G	A	PF3D7_0417400	conserved Plasmodium protein, unknown function	S	3048E	3.259e-08	0.0257365
14	2310326	A	G	PF3D7_1456400	conserved Plasmodium protein, unknown function	NS	S635P	3.266e-08	0.0256477
11	785839	T	C	PF3D7_1120700	conserved Plasmodium protein, unknown function	NS	K838E	3.436e-08	0.0111756
14	2362092	G	A	PF3D7_1457500	vacuolar protein sorting-associated protein 4 (VPS4)	S	14A	3.581e-08	0.0185652
2	291878	C	T	PF3D7_0207300	serine repeat antigen 8 (SERA8)	NS	A190T	3.654e-08	0.000199804
11	897987	G	A	PF3D7_1123000	conserved Plasmodium protein, unknown function	NS	T1795I	3.729e-08	0.0850763
14	1554318	G	A	PF3D7_1438400	metacaspase-like protein (MCA2)	S	1435E	3.808e-08	0.00975781
9	85079	A	T	PF3D7_0901800	Plasmodium exported protein, unknown function	NS	L93F	3.818e-08	0.0341492
12	95067	T	G	PF3D7_1201400	Plasmodium exported protein, unknown function	NS	E635A	3.824e-08	0.00238721
13	1457812	G	A	PF3D7_1335700	conserved Plasmodium protein, unknown function	NS	S1172L	3.879e-08	0.0361528
4	991598	A	C	PF3D7_0421700	conserved Plasmodium protein, unknown function	NS	F921L	3.884e-08	0.0552046
14	3036963	G	T	PF3D7_1474200	conserved Plasmodium membrane protein, unknown function	NS	T396N	3.913e-08	7.26842e-06
14	1812047	A	G	PF3D7_1444100	conserved Plasmodium protein, unknown function	S	4022S	3.934e-08	0.0830111
4	923729	G	A	PF3D7_0420300	transcription factor with AP2 domain(s) (ApiAP2)	NS	A1914T	3.997e-08	0.00589361
4	507428	A	G	PF3D7_0411200	conserved Plasmodium protein, unknown function	NS	V748A	4.032e-08	0.0208889
2	855467	G	A	PF3D7_0221200	Plasmodium exported protein (hyp15), unknown function	NS	C117Y	4.044e-08	0.0231913
8	1237327	T	C	PF3D7_0828800	GPI-anchored micronemal antigen (GAMA)	S	725T	4.101e-08	0.0139875
10	1246018	A	G	PF3D7_1030600	tRNA N6-adenosine threonylcarbamoyltransferase (KAE1)	S	553C	4.12e-08	0.253639
14	3049317	G	A	PF3D7_1474400	conserved Plasmodium protein, unknown function	NS	C1276Y	4.25e-08	0.035413
3	115033	G	A	PF3D7_0302100	serine/threonine protein kinase (SRPK1)	NS	D322N	4.258e-08	0.0600591
14	809301	C	T	PF3D7_1419400	conserved Plasmodium membrane protein, unknown function	NS	S690N	4.395e-08	0.063829
4	415734	A	G	PF3D7_0408600	sporozoite invasion-associated protein 1 (SIAP1)	NS	T778A	4.442e-08	0.00469277
7	464317	G	A	PF3D7_0710200	conserved Plasmodium protein, unknown function	NS	V405I	4.473e-08	0.0207098
4	541844	A	G	PF3D7_0412200	conserved Plasmodium protein, unknown function	S	322I	4.553e-08	0.0200189
13	751224	A	G	PF3D7_1318200	glycerol-3-phosphate 1-O-acyltransferase, putative (G3PAT)	S	303G	4.558e-08	0.549888
5	958767	G	A	PF3D7_0523000	multidrug resistance protein 1 (MDR1)	NS	G293D	4.571e-08	0.00376671
13	285932	A	T	PF3D7_1306000	conserved Plasmodium protein, unknown function	NS	N820Y	4.576e-08	0.00408708
8	1107140	G	A	PF3D7_0825900	conserved Plasmodium protein, unknown function	NS	V365I	4.591e-08	0.743252
7	313716	T	C	PF3D7_0706500	conserved Plasmodium protein, unknown function	NS	N436S	4.594e-08	0.0310981
7	606237	G	A	PF3D7_0713100	Pfmc-2TM Maurer's cleft two transmembrane protein (MC-2TM)	NS	V165I	4.604e-08	0.0120156
12	146633	A	C	PF3D7_1202500	trimethylguanosine synthase, putative	NS	I218S	4.661e-08	0.0724841
3	480690	C	T	PF3D7_0311300	phosphatidylinositol 3- and 4-kinase, putative	NS	S765N	4.717e-08	0.0269507
13	207838	G	C	PF3D7_1303800	conserved Plasmodium protein, unknown function	NS	S1608C	4.72e-08	0.0383842
14	2623715	T	A	PF3D7_1464600	phosphatase, putative	NS	I1286N	4.734e-08	0.000268941
12	1965789	A	C	PF3D7_1247700	conserved Plasmodium protein, unknown function	NS	D79E	4.762e-08	0.0050135
7	1105672	G	T	PF3D7_0726300	DNA mismatch repair protein PMS1, putative (PMS1)	NS	S506I	4.78e-08	0.0490135
8	119204	C	T	PF3D7_0801800	mannose-6-phosphate isomerase, putative	NS	R955K	4.784e-08	6.40971e-06
9	95421	A	T	PF3D7_0902100	serine/threonine protein kinase, FIKK family (FIKK9.2)	NS	Y65N	4.883e-08	0.182951
13	1230403	A	G	PF3D7_1329100	myosin C (MyoC)	S	1215N	4.89e-08	0.000971196
14	2163132	A	T	PF3D7_1452600	conserved Plasmodium protein, unknown function	NS	Y2466F	4.945e-08	0.00263255
10	966688	C	T	PF3D7_1023100	dynein heavy chain, putative	NS	D4625N	4.949e-08	0.0156739
8	1342229	C	A	PF3D7_0831300	Plasmodium exported protein, unknown function (GEXP13)	NS	H797N	5.23e-08	0.0137475
12	180285	T	C	PF3D7_1203400	transporter, putative	S	708I	5.267e-08	0.0591291
7	182446	G	T	PF3D7_0704100	conserved Plasmodium membrane protein, unknown function	NS	G804V	5.363e-08	0.0848574
5	1342904	T	A	PF3D7_0533100	erythrocyte membrane protein 1 (PfEMP1), truncated, pseudogene (VAR1CSA)	NS	N3145K	5.402e-08	0.0268429
7	385921	C	T	PF3D7_0708500	heat shock protein 86 family protein	NS	D801N	5.415e-08	0.0670442
11	770152	C	T	PF3D7_1120400	alpha/beta hydrolase fold domain containing protein, putative	NS	M83I	5.462e-08	0.0423625
12	1552057	A	G	PF3D7_1237200	conserved Plasmodium protein, unknown function	S	578T	5.57e-08	0.0616618
14	1489164	G	T	PF3D7_1436500	GTP-binding protein, putative	NS	K153N	5.74e-08	0.030388
13	826509	C	T	PF3D7_1319900	conserved Plasmodium protein, unknown function	S	13L	5.765e-08	0.000736647
4	541856	A	G	PF3D7_0412200	conserved Plasmodium protein, unknown function	S	318H	5.845e-08	0.0223288
7	163854	G	A	PF3D7_0703900	conserved Plasmodium membrane protein, unknown function	NS	T848I	5.981e-08	0.0501678
10	1217611	G	A	PF3D7_1029900	conserved Plasmodium protein, unknown function	S	88E	6.147e-08	0.271965
3	776451	T	C	PF3D7_0318500	conserved Plasmodium protein, unknown function	S	2879T	6.192e-08	0.00972742
7	211330	C	T	PF3D7_0704500	serine/threonine protein kinase, putative	S	724P	6.337e-08	0.0983917
5	1108445	G	T	PF3D7_0526600	conserved Plasmodium protein, unknown function	NS	A2415S	6.471e-08	0.0333837
11	1835103	T	G	PF3D7_1146600	CCAAT-box DNA binding protein subunit B (NFYB)	NS	C235G	6.472e-08	0.0483953
13	242048	A	G	PF3D7_1304700	cyclin (CYC4)	NS	D88G	6.491e-08	0.00231846
9	1045502	C	T	PF3D7_0926000	protein kinase, putative	S	514S	6.506e-08	0.00612772
6	674158	A	T	PF3D7_0616200	kinetochore protein NDC80, putative (NDC80)	NS	H14L	6.712e-08	0.00863417
7	605814	G	A	PF3D7_0713100	Pfmc-2TM Maurer's cleft two transmembrane protein (MC-2TM)	NS	D24N	6.715e-08	0.00601235
9	238187	C	G	PF3D7_0905100	nucleoporin NUP100/NSP100, putative (NUP100)	NS	E1595Q	6.716e-08	0.0430854
3	408264	G	A	PF3D7_0309600	60S acidic ribosomal protein P2 (PfP2)	S	95K	6.745e-08	0.0108313
13	1180750	C	T	PF3D7_1328000	conserved Plasmodium protein, unknown function	NS	S28N	6.805e-08	0.044418
3	92140	T	C	PF3D7_0301600	Plasmodium exported protein (hyp1), unknown function (GEXP21)	NS	N392D	6.864e-08	0.116515
7	187493	G	T	PF3D7_0704100	conserved Plasmodium membrane protein, unknown function	NS	K2486N	6.877e-08	0.188997
4	883072	A	T	PF3D7_0419900	phosphatidylinositol 4-kinase, putative	NS	S1582C	6.956e-08	0.38762
8	416821	C	T	PF3D7_0808200	plasmepsin X	S	415S	7.011e-08	0.0791569
10	1002878	T	A	PF3D7_1023900	chromodomain-helicase-DNA-binding protein 1 homolog, putative (CHD1)	S	1528V	7.128e-08	0.00204792
2	291420	C	T	PF3D7_0207300	serine repeat antigen 8 (SERA8)	NS	D295N	7.258e-08	0.000390162
3	501080	T	C	PF3D7_0311600	dolichyl-diphosphooligosaccharide--protein glycosyltransferase subunit 1, putative	S	439Y	7.324e-08	5.66458e-05
8	336078	C	A	PF3D7_0806200	conserved Plasmodium membrane protein, unknown function	NS	D545E	7.365e-08	0.12723
13	366693	T	C	PF3D7_1308200	carbamoyl phosphate synthetase (cpsSII)	NS	K534R	7.467e-08	0.227451
4	864206	C	A	PF3D7_0419400	conserved Plasmodium protein, unknown function	NS	S2070Y	7.545e-08	0.373082
2	840376	C	T	PF3D7_0220800	cytoadherence linked asexual protein 2 (CLAG2)	NS	R459C	7.637e-08	0.0176638
1	162981	C	G	PF3D7_0103600	ATP-dependent RNA helicase, putative	NS	I617M	7.649e-08	0.00182208
14	1837360	C	A	PF3D7_1444500	eukaryotic initiation factor 2alpha kinase 1 (IK1)	NS	G367W	7.672e-08	0.0533465
2	343580	C	T	PF3D7_0208400	conserved Plasmodium protein, unknown function	NS	G1921S	7.776e-08	0.0441396
5	706842	A	C	PF3D7_0516800	transcription factor with AP2 domain(s) (ApiAP2)	NS	Y139D	7.998e-08	0.188911
10	1068716	G	A	PF3D7_1025500	conserved Plasmodium protein, unknown function	S	5550T	8.112e-08	0.135896
12	1099382	T	G	PF3D7_1227200	potassium channel (K1)	NS	D418E	8.226e-08	0.00144228
4	139736	A	C	PF3D7_0402300	reticulocyte binding protein homologue 1 (RH1)	NS	K667Q	8.232e-08	0.0158849
11	1962840	T	C	PF3D7_1149000	antigen 332, DBL-like protein (Pf332)	S	4132V	8.312e-08	0.152791
11	248926	T	G	PF3D7_1105700	tRNA-splicing ligase RtcB, putative (RTCB)	S	492S	8.322e-08	0.000751772
8	599192	G	A	PF3D7_0811900	RNA-binding protein, putative	S	906L	8.34e-08	0.189431
3	342790	C	T	PF3D7_0307900	conserved Plasmodium protein, unknown function	NS	E2805K	8.36e-08	0.0846512
12	2107730	A	G	PF3D7_1251700	tryptophan--tRNA ligase, putative (aTrpRS)	S	109I	8.428e-08	0.0373029
8	405787	T	C	PF3D7_0808000	conserved Plasmodium protein, unknown function	S	264N	8.53e-08	0.181041
10	1341949	T	C	PF3D7_1033500	WD repeat-containing protein 70, putative (WDR70)	S	102L	8.732e-08	0.0465311
2	736555	A	G	PF3D7_0217900	conserved Plasmodium protein, unknown function	NS	V148A	8.871e-08	0.000640194
3	966171	G	C	PF3D7_0322900	40S ribosomal protein S3A, putative	S	57A	8.886e-08	0.0141245
13	1359833	T	C	PF3D7_1333100	conserved Plasmodium protein, unknown function	NS	K163E	8.94e-08	0.0168378
2	640951	G	A	PF3D7_0215500	conserved Plasmodium protein, unknown function	S	184E	9.028e-08	0.0820876
7	681686	G	A	PF3D7_0715200	conserved Plasmodium protein, unknown function	S	332D	9.043e-08	0.0525099
4	748239	A	T	PF3D7_0417200	bifunctional dihydrofolate reductase-thymidylate synthase (DHFR-TS)	NS	N51I	9.199e-08	0.0769343
13	886060	A	C	PF3D7_1321300	conserved Plasmodium membrane protein, unknown function	NS	L69V	9.445e-08	0.560676
12	842552	A	G	PF3D7_1221000	histone-lysine N-methyltransferase, H3 lysine-4 specific (SET10)	S	450N	9.467e-08	0.036673
5	1342896	A	G	PF3D7_0533100	erythrocyte membrane protein 1 (PfEMP1), truncated, pseudogene (VAR1CSA)	NS	M3143V	9.516e-08	0.0224056
10	1484939	G	C	PF3D7_1037400	conserved Plasmodium protein, unknown function	NS	Q139E	9.537e-08	0.0118182
8	1311291	G	A	PF3D7_0830800	surface-associated interspersed protein 8.2 (SURFIN 8.2) (SURF8.2)	NS	G219R	9.699e-08	0.00163087
12	2155695	T	A	PF3D7_1252700	Plasmodium exported protein (PHISTb), unknown function	NS	N308K	9.863e-08	0.000156587
10	240739	C	G	PF3D7_1005500	regulator of nonsense transcripts, putative	NS	D503H	9.872e-08	0.0540674
2	238203	C	G	PF3D7_0205900	26S proteasome regulatory subunit RPN1, putative (RPN1)	NS	S897C	1.021e-07	0.0386907
10	1344780	G	T	PF3D7_1033600	myb2 transcription factor, putative (Myb2)	NS	F706L	1.023e-07	0.291277
13	197434	A	T	PF3D7_1303800	conserved Plasmodium protein, unknown function	NS	F5076Y	1.037e-07	0.0312786
13	2417848	G	A	PF3D7_1360500	guanylyl cyclase beta (GCbeta)	NS	A1041T	1.048e-07	0.0338952
13	2656558	T	A	PF3D7_1366400	rhoptry protein RHOP148 (RHOP148)	NS	K836N	1.055e-07	0.124077
11	1816380	A	C	PF3D7_1145800	conserved Plasmodium protein, unknown function	NS	M442R	1.063e-07	0.177195
10	1023588	G	C	PF3D7_1024400	conserved Plasmodium protein, unknown function	NS	P428A	1.084e-07	0.00272419
4	892064	C	T	PF3D7_0419900	phosphatidylinositol 4-kinase, putative	NS	T4579I	1.087e-07	0.0574239
10	1502045	T	C	PF3D7_1037800	dynein intermediate chain, putative	S	37K	1.097e-07	0.00251413
12	1366482	T	C	PF3D7_1233200.1	conserved Plasmodium protein, unknown function	NS	N1386D	1.1e-07	0.373761
7	918463	G	A	PF3D7_0721200	conserved Plasmodium protein, unknown function	NS	S785L	1.121e-07	0.001084
9	124143	T	C	PF3D7_0902800	serine repeat antigen 9 (SERA9)	NS	N211D	1.132e-07	0.0210959
11	369891	T	C	PF3D7_1108600	endoplasmic reticulum-resident calcium binding protein (ERC)	S	272K	1.146e-07	0.0588221
3	854231	G	T	PF3D7_0320400	oocyst capsule protein (Cap380)	NS	H1092N	1.153e-07	0.00972176
2	590782	T	A	PF3D7_0214500	conserved Plasmodium protein, unknown function	S	94I	1.169e-07	0.0166213
13	2774836	A	G	PF3D7_1369600	conserved Plasmodium protein, unknown function	S	683D	1.174e-07	0.0233964
7	1341352	A	T	PF3D7_0731100	EMP1-trafficking protein (PTP2)	NS	E745D	1.174e-07	0.041751
9	719304	C	T	PF3D7_0917300	conserved Plasmodium membrane protein, unknown function	S	262L	1.177e-07	0.0505
12	1669294	T	A	PF3D7_1239800	conserved Plasmodium protein, unknown function	NS	D2948E	1.201e-07	4.23988e-07
9	127507	A	C	PF3D7_0902900	conserved Plasmodium protein, unknown function	NS	K31T	1.222e-07	0.00215169
3	982946	C	T	PF3D7_0323400	Rh5 interacting protein (RIPR)	NS	G341R	1.229e-07	0.399535
13	932632	A	T	PF3D7_1322200	conserved Plasmodium protein, unknown function	NS	N440I	1.262e-07	0.00624536
4	159562	T	A	PF3D7_0402600	stevor	NS	K208M	1.285e-07	0.173031
13	1383276	G	A	PF3D7_1333800	conserved Plasmodium protein, unknown function	NS	E216K	1.297e-07	0.0377431
12	666164	T	C	PF3D7_1216700	perforin-like protein 2 (PLP2)	NS	I1035T	1.325e-07	0.0413491
12	1765176	G	T	PF3D7_1241400	RNA-binding protein, putative	NS	H406N	1.367e-07	0.0143918
14	1853596	C	T	PF3D7_1445100	histidine--tRNA ligase, putative	NS	V487I	1.389e-07	0.185069
14	1733722	A	G	PF3D7_1442600	TRAP-like protein (TREP)	NS	I1146M	1.395e-07	0.010625
12	2098467	T	C	PF3D7_1251400	conserved Plasmodium protein, unknown function	NS	N127D	1.42e-07	0.0754291
10	1068666	T	A	PF3D7_1025500	conserved Plasmodium protein, unknown function	NS	K5567I	1.431e-07	0.16339
12	1674921	C	T	PF3D7_1239800	conserved Plasmodium protein, unknown function	NS	T4824I	1.441e-07	0.0297444
13	1469992	C	G	PF3D7_1336000	conserved Plasmodium protein, unknown function	NS	S50C	1.458e-07	0.0436117
4	522049	A	T	PF3D7_0411800	conserved Plasmodium protein, unknown function	S	1190T	1.464e-07	0.150626
13	883768	T	C	PF3D7_1321300	conserved Plasmodium membrane protein, unknown function	NS	I833V	1.467e-07	0.00109692
6	425896	A	T	PF3D7_0609900	conserved Plasmodium protein, unknown function	NS	D31V	1.472e-07	0.230629
14	1039045	T	C	PF3D7_1426700	phosphoenolpyruvate carboxylase (PEPC)	NS	E180G	1.478e-07	0.0324313
13	2220023	T	G	PF3D7_1356000	conserved Plasmodium protein, unknown function	NS	N427K	1.482e-07	0.0955776
3	170360	C	A	PF3D7_0303200	HAD superfamily protein, putative	NS	Q192K	1.482e-07	0.652875
12	486500	C	T	PF3D7_1211000	kinesin-7, putative	S	711N	1.493e-07	0.303003
4	144435	A	G	PF3D7_0402300	reticulocyte binding protein homologue 1 (RH1)	NS	Y2233C	1.504e-07	0.0386925
9	541360	G	A	PF3D7_0912000	conserved Plasmodium protein, unknown function	S	1460D	1.564e-07	0.0191033
11	1629234	G	A	PF3D7_1140700	conserved Plasmodium protein, unknown function	S	347S	1.569e-07	0.116858
14	3131534	C	G	PF3D7_1476100	early transcribed membrane protein 14.2 (ETRAMP14.2)	NS	T144R	1.588e-07	0.0270804
9	523689	T	A	PF3D7_0911400	conserved Plasmodium protein, unknown function	NS	K730I	1.601e-07	0.202711
2	306264	T	C	PF3D7_0207600	serine repeat antigen 5 (SERA5)	NS	D206G	1.606e-07	0.0256298
3	693587	T	C	PF3D7_0317200	cdc2-related protein kinase 4 (CRK4)	NS	D410G	1.624e-07	0.0256439
14	1732460	A	G	PF3D7_1442600	TRAP-like protein (TREP)	NS	N726D	1.624e-07	0.00565715
12	1438405	C	T	PF3D7_1234400	aspartyl protease, putative	S	315K	1.652e-07	0.769519
11	1489440	C	A	PF3D7_1138000	conserved Plasmodium protein, unknown function	NS	S616Y	1.658e-07	0.148826
9	1202801	A	T	PF3D7_0930300	merozoite surface protein 1 (MSP1)	S	330I	1.662e-07	0.0079741
5	1022393	T	A	PF3D7_0524800	ubiquitin fusion degradation protein UFD1, putative	NS	N373I	1.742e-07	0.00520284
4	145622	A	G	PF3D7_0402300	reticulocyte binding protein homologue 1 (RH1)	NS	N2629D	1.754e-07	0.0218644
6	128720	A	T	PF3D7_0603200	mitochondrial chaperone BCS1, putative	NS	I34L	1.765e-07	0.22593
13	1856973	G	A	PF3D7_1346400	conserved Plasmodium protein, unknown function	NS	G1359D	1.783e-07	0.00589096
9	1205314	A	G	PF3D7_0930300	merozoite surface protein 1 (MSP1)	NS	N1168S	1.81e-07	0.0444161
7	1218809	T	A	PF3D7_0728600	zinc finger, C3HC4 type, putative	NS	S128R	1.831e-07	0.00188725
14	2668209	A	G	PF3D7_1465800	dynein beta chain, putative	NS	E1737G	1.873e-07	0.00237109
10	1327695	T	C	PF3D7_1033100	S-adenosylmethionine decarboxylase/ornithine decarboxylase (AdoMetDC/ODC)	NS	T248A	1.878e-07	0.000736664
11	1257690	G	A	PF3D7_1132400	conserved Plasmodium membrane protein, unknown function	NS	S661F	1.885e-07	0.179089
13	1964252	C	A	PF3D7_1348800	E1-E2 ATPase, putative	NS	H1420Q	1.984e-07	0.0251414
14	82608	C	T	PF3D7_1402100	conserved Plasmodium protein, unknown function	S	496D	1.988e-07	0.000833112
11	740124	A	T	PF3D7_1119600	ATP-dependent zinc metalloprotease FTSH, putative	S	516T	2e-07	0.0840531
9	1202309	C	T	PF3D7_0930300	merozoite surface protein 1 (MSP1)	S	166T	2.023e-07	0.0125386
12	1205607	C	A	PF3D7_1229300	conserved Plasmodium protein, unknown function	NS	P206Q	2.054e-07	0.00175982
5	94097	G	A	PF3D7_0501800	chromosome assembly factor 1 (CAF1)	NS	A913T	2.072e-07	0.000150121
11	1478038	A	G	PF3D7_1137700	calcium-binding protein, putative	S	132K	2.108e-07	0.292004
5	308027	T	C	PF3D7_0507500	subtilisin-like protease 1 (SUB1)	S	510K	2.116e-07	0.00615925
13	1153494	C	A	PF3D7_1327400	conserved Plasmodium protein, unknown function	NS	M6I	2.121e-07	0.0381183
7	781909	T	C	PF3D7_0718000	dynein heavy chain, putative	S	4135T	2.125e-07	0.0239603
12	288225	T	A	PF3D7_1206300	conserved Plasmodium protein, unknown function	NS	N360Y	2.146e-07	0.114107
10	1326055	T	G	PF3D7_1033100	S-adenosylmethionine decarboxylase/ornithine decarboxylase (AdoMetDC/ODC)	S	794R1	2.149e-07	0.00281551
8	170360	C	T	PF3D7_0802300	periodic tryptophan protein 2, putative (PWP2)	S	25G	2.16e-07	0.000783646
2	714492	T	C	PF3D7_0217200	conserved Plasmodium protein, unknown function	NS	H254R	2.18e-07	0.0320118
12	2014340	G	A	PF3D7_1249300	protein phosphatase PPM4, putative (PPM4)	S	566K	2.211e-07	0.0186391
13	853949	A	T	PF3D7_1320700	conserved Plasmodium protein, unknown function	NS	K1430.	2.241e-07	0.0359564
9	1202805	A	G	PF3D7_0930300	merozoite surface protein 1 (MSP1)	NS	K332E	2.258e-07	0.00774324
14	2701764	A	T	PF3D7_1466200	conserved Plasmodium protein, unknown function	NS	D762E	2.268e-07	0.00310156
9	1202596	C	A	PF3D7_0930300	merozoite surface protein 1 (MSP1)	NS	T262K	2.269e-07	0.00364647
14	1777049	A	G	PF3D7_1443400	WD repeat-containing protein, putative	NS	V790A	2.281e-07	0.0689392
4	903891	G	T	PF3D7_0420000	zinc finger protein, putative	NS	N278K	2.363e-07	0.0106563
13	1989003	A	G	PF3D7_1349500	conserved Plasmodium protein, unknown function	S	2204N	2.381e-07	0.000458086
7	708271	C	T	PF3D7_0716100	protein SDA1, putative (SDA1)	NS	D880N	2.404e-07	0.00298137
11	1320852	A	G	PF3D7_1134000	heat shock protein 70 (HSP70-3)	NS	S247G	2.406e-07	0.0173954
4	452821	A	T	PF3D7_0409600	replication protein A1, large subunit (RPA1)	NS	N917K	2.43e-07	0.0121231
12	429031	A	C	PF3D7_1209300	zinc finger transcription factor, putative (KROX1)	NS	L1284V	2.479e-07	0.000309629
10	901310	T	C	PF3D7_1021800	schizont egress antigen-1 (SEA1)	NS	I767V	2.528e-07	0.0242059
13	2564761	G	T	PF3D7_1364000	conserved Plasmodium protein, unknown function	NS	C46F	2.57e-07	0.277331
1	531894	A	G	PF3D7_0113800	DBL containing protein, unknown function	S	1507V	2.58e-07	0.0910195
1	164024	A	C	PF3D7_0103600	ATP-dependent RNA helicase, putative	NS	H965P	2.605e-07	0.0137131
14	3015543	G	A	PF3D7_1474000	probable protein, unknown function	NS	P786L	2.606e-07	0.0271006
3	972120	G	A	PF3D7_0323100	conserved Plasmodium protein, unknown function	NS	D319N	2.617e-07	0.0291391
12	95701	T	C	PF3D7_1201400	Plasmodium exported protein, unknown function	NS	K424E	2.701e-07	0.00130948
3	928794	G	T	PF3D7_0322000	peptidyl-prolyl cis-trans isomerase (CYP19A)	S	122T	2.721e-07	0.0524114
2	661719	A	G	PF3D7_0216000	DEAD/DEAH box helicase, putative	S	1028L	2.784e-07	0.156862
14	2672540	T	A	PF3D7_1465800	dynein beta chain, putative	NS	L3181I	2.811e-07	0.00343835
2	438323	T	C	PF3D7_0210800	conserved Plasmodium protein, unknown function	NS	K227R	2.82e-07	0.121171
5	559671	G	A	PF3D7_0513200	conserved Plasmodium protein, unknown function	S	53L	2.823e-07	0.00316671
14	3194507	A	G	PF3D7_1477600	surface-associated interspersed protein 14.1 (SURFIN 14.1) (SURF14.1)	NS	I348M	2.832e-07	0.0257009
12	813217	C	T	PF3D7_1220300	cell cycle associated protein, putative	S	1841F	2.859e-07	0.0142406
12	763141	A	C	PF3D7_1219100	clathrin heavy chain, putative	S	1831I	2.872e-07	0.107599
12	50934	C	A	PF3D7_1200600	erythrocyte membrane protein 1, PfEMP1 (VAR2CSA)	NS	V1958F	2.877e-07	0.269785
9	252278	G	A	PF3D7_0905300	dynein heavy chain, putative	NS	P5811L	2.909e-07	0.549095
9	82156	T	C	PF3D7_0901700	Plasmodium exported protein (hyp5), unknown function	NS	Y177C	2.938e-07	0.0731096
13	2124328	T	G	PF3D7_1353100	Plasmodium exported protein, unknown function	NS	N268H	3.023e-07	0.0961756
14	2977933	C	G	PF3D7_1473100	GTPase-activating protein, putative	NS	R62P	3.046e-07	0.000412444
12	350700	G	A	PF3D7_1207600	tRNA delta(2)-isopentenylpyrophosphate transferase, putative (MiaA)	S	195N	3.069e-07	0.0634506
8	501390	A	C	PF3D7_0809700	RuvB-like helicase 1 (RUVB1)	S	60G	3.086e-07	0.0321246
5	350957	G	T	PF3D7_0508500	guanidine nucleotide exchange factor (RCC1)	S	1361L	3.118e-07	0.036201
7	902724	C	A	PF3D7_0720900	conserved Plasmodium protein, unknown function	S	245I	3.135e-07	1.65491e-05
12	174909	C	A	PF3D7_1203300	conserved Plasmodium protein, unknown function	NS	D649Y	3.174e-07	0.0470035
13	182750	T	A	PF3D7_1303700	conserved Plasmodium protein, unknown function	S	457I	3.216e-07	0.602037
9	1202605	C	A	PF3D7_0930300	merozoite surface protein 1 (MSP1)	NS	A265E	3.227e-07	0.00369199
6	551470	A	C	PF3D7_0613500	AP-3 complex subunit beta, putative	NS	V301G	3.239e-07	0.137505
12	398929	G	C	PF3D7_1208500	conserved Plasmodium protein, unknown function	NS	F773L	3.285e-07	0.036959
4	673515	T	C	PF3D7_0415200	conserved Plasmodium protein, unknown function	NS	K1875R	3.307e-07	8.26114e-05
2	855665	G	C	PF3D7_0221200	Plasmodium exported protein (hyp15), unknown function	NS	R183P	3.358e-07	0.018727
13	1406752	G	T	PF3D7_1334500	MSP7-like protein (MSRP6)	NS	P280H	3.417e-07	0.100077
12	1415734	A	G	PF3D7_1234100	bromodomain protein, putative	NS	I441V	3.425e-07	0.0287346
9	1466943	A	G	PF3D7_0937000	Plasmodium exported protein (PHISTb), unknown function	NS	Q321R	3.425e-07	0.308359
3	916536	T	G	PF3D7_0321800	WD repeat-containing protein, putative	S	1207T	3.43e-07	0.0304845
11	768205	G	C	PF3D7_1120300	magnesium transporter, putative	NS	M445I	3.446e-07	0.0590924
7	140697	T	C	PF3D7_0703500	erythrocyte membrane-associated antigen	S	1698L	3.479e-07	0.0777391
6	605113	T	C	PF3D7_0614400	conserved protein, unknown function	NS	F181L	3.481e-07	0.0345112
12	476635	G	C	PF3D7_1210700	conserved Plasmodium protein, unknown function	NS	T508S	3.632e-07	0.00581423
2	375702	T	G	PF3D7_0209000	6-cysteine protein (P230)	S	1755S	3.713e-07	0.0127131
11	1321197	G	A	PF3D7_1134000	heat shock protein 70 (HSP70-3)	NS	D362N	3.747e-07	0.0197118
8	1393483	A	T	PF3D7_0832200.2	Plasmodium exported protein (PHISTa-like), unknown function	NS	N292Y	3.787e-07	0.0070983
7	742751	G	A	PF3D7_0717100	conserved Plasmodium protein, unknown function	NS	A248T	3.832e-07	0.0520623
14	375696	T	A	PF3D7_1409600	conserved Plasmodium protein, unknown function	NS	N299K	3.849e-07	0.0223629
8	339406	A	G	PF3D7_0806300	ferlin, putative	S	1283C	3.871e-07	0.0450107
4	390556	A	C	PF3D7_0407800	conserved Plasmodium protein, unknown function	NS	D1878A	3.876e-07	0.0660481
12	693139	C	A	PF3D7_1217500	conserved Plasmodium protein, unknown function	NS	R25S	3.886e-07	0.0114053
11	704910	A	T	PF3D7_1118500	box C/D snoRNP rRNA 2'-O-methylation factor, putative	NS	N579I	3.942e-07	0.143926
9	1320376	A	T	PF3D7_0933300	conserved Plasmodium protein, unknown function	NS	Y11F	3.967e-07	0.0257858
6	114533	T	C	PF3D7_0602700	conserved Plasmodium protein, unknown function	NS	K231R	3.984e-07	0.0299108
14	2929017	T	C	PF3D7_1471600	conserved Plasmodium protein, unknown function	NS	Y962H	4.033e-07	0.157831
14	700826	G	A	PF3D7_1417200	NOT family protein, putative	NS	S2081N	4.053e-07	0.00445968
11	767389	A	G	PF3D7_1120300	magnesium transporter, putative	S	173K	4.102e-07	0.0691771
11	1856544	A	G	PF3D7_1146900	protein YIPF6, putative	S	17P	4.118e-07	0.0359066
13	416626	A	G	PF3D7_1309000	conserved Plasmodium protein, unknown function	S	125L	4.161e-07	0.00592029
10	687737	G	A	PF3D7_1017000	DNA polymerase delta catalytic subunit	S	720T	4.255e-07	0.0656804
13	1567066	C	A	PF3D7_1338800	CPW-WPC family protein	NS	K143N	4.303e-07	0.00270736
2	870687	T	A	PF3D7_0221700	Plasmodium exported protein, unknown function	NS	L127F	4.366e-07	0.147885
11	769994	A	C	PF3D7_1120400	alpha/beta hydrolase fold domain containing protein, putative	NS	V136G	4.441e-07	0.0100087
11	1652848	T	C	PF3D7_1141100	conserved Plasmodium protein, unknown function	S	1176T	4.603e-07	0.303291
7	124707	G	T	PF3D7_0703200	conserved Plasmodium protein, unknown function	NS	T810N	4.669e-07	0.0271876
13	2575666	T	C	PF3D7_1364200	conserved Plasmodium protein, unknown function	NS	K541E	4.709e-07	0.0392671
8	958663	A	G	PF3D7_0821300	ATP-dependent RNA helicase prh1, putative	S	824Y	4.748e-07	0.116702
12	398928	G	C	PF3D7_1208500	conserved Plasmodium protein, unknown function	NS	Q774E	4.761e-07	0.0393758
14	3131612	C	A	PF3D7_1476100	early transcribed membrane protein 14.2 (ETRAMP14.2)	NS	T170N	4.762e-07	0.0416207
14	2727637	C	A	PF3D7_1466600	conserved Plasmodium protein, unknown function	NS	L2F	4.891e-07	0.0068153
14	2615141	G	A	PF3D7_1464500	conserved Plasmodium membrane protein, unknown function	NS	S2617N	4.933e-07	0.00701098
4	377731	T	C	PF3D7_0407700	conserved Plasmodium protein, unknown function	S	1579K	5.042e-07	0.0399925
7	180489	G	A	PF3D7_0704100	conserved Plasmodium membrane protein, unknown function	NS	E152K	5.054e-07	0.0402476
10	1201023	T	C	PF3D7_1029400	conserved Plasmodium protein, unknown function	S	459T	5.067e-07	0.0165115
6	382308	G	A	PF3D7_0609000	conserved Plasmodium protein, unknown function	S	4016K	5.146e-07	0.0587079
9	146392	A	T	PF3D7_0903300	conserved Plasmodium membrane protein, unknown function	NS	S1806C	5.152e-07	0.499378
13	878859	T	C	PF3D7_1321300	conserved Plasmodium membrane protein, unknown function	NS	Y2469C	5.2e-07	1.21483e-05
12	938341	G	A	PF3D7_1223300	DNA gyrase subunit A (GyrA)	NS	T100I	5.226e-07	0.000949921
7	466051	C	A	PF3D7_0710200	conserved Plasmodium protein, unknown function	NS	H983N	5.252e-07	0.0716724
4	634171	A	T	PF3D7_0414100	conserved Plasmodium membrane protein, unknown function	NS	F1439Y	5.268e-07	0.126549
4	801521	A	T	PF3D7_0418000	conserved Plasmodium protein, unknown function	NS	N2181I	5.338e-07	0.00350498
9	837879	A	G	PF3D7_0920400	conserved Plasmodium protein, unknown function	NS	N1376D	5.356e-07	0.0484746
9	169814	T	C	PF3D7_0903600.1	conserved Plasmodium protein, unknown function	NS	I201T	5.468e-07	0.16807
12	1759030	T	C	PF3D7_1241300	conserved Plasmodium protein, unknown function	NS	K57R	5.472e-07	0.351559
12	1127326	C	A	PF3D7_1227600	cyclin related protein, putative	NS	H847N	5.506e-07	0.00296952
14	528659	T	G	PF3D7_1413100	conserved Plasmodium protein, unknown function	NS	F383V	5.508e-07	0.021949
13	1557948	C	G	PF3D7_1338600	conserved Plasmodium protein, unknown function	NS	D519H	5.64e-07	0.0495086
2	736145	T	C	PF3D7_0217900	conserved Plasmodium protein, unknown function	NS	K285E	5.667e-07	0.0258761
12	370176	C	T	PF3D7_1208100	conserved Plasmodium protein, unknown function	S	2714T	5.73e-07	0.0702166
14	706904	T	A	PF3D7_1417200	NOT family protein, putative	NS	F4107Y	5.742e-07	0.085046
9	1312258	T	G	PF3D7_0933000	mRNA processing protein, putative	NS	D273E	5.813e-07	0.20831
9	1314912	C	T	PF3D7_0933100	conserved Plasmodium protein, unknown function	NS	H121Y	5.824e-07	0.00454058
1	534360	G	T	PF3D7_0113800	DBL containing protein, unknown function	S	2329P	5.926e-07	0.0265414
14	3015527	G	T	PF3D7_1474000	probable protein, unknown function	NS	N791K	5.948e-07	0.102682
6	157182	T	C	PF3D7_0603800	centrosomal protein CEP76, putative (CEP76)	NS	N677D	5.952e-07	0.322175
10	638837	C	T	PF3D7_1015900	enolase (ENO)	S	389T	6.012e-07	0.03129
12	365112	A	T	PF3D7_1208100	conserved Plasmodium protein, unknown function	S	1026I	6.1e-07	0.0752597
10	1385894	C	T	PF3D7_1034900	methionine--tRNA ligase (MRScyt)	S	815P	6.108e-07	0.360954
12	458770	C	G	PF3D7_1210200	zinc finger protein, putative	S	970S	6.108e-07	0.00056797
12	2048777	A	G	PF3D7_1250100	osmiophilic body protein (G377)	NS	Y1885H	6.178e-07	0.0807151
13	1252488	G	A	PF3D7_1329500	conserved Plasmodium protein, unknown function	NS	D144N	6.197e-07	0.000472858
7	92497	G	T	PF3D7_0702200	lysophospholipase, putative	S	215I	6.211e-07	0.0132509
13	309514	A	T	PF3D7_1306500	MORN repeat protein, putative	NS	I2843L	6.227e-07	0.0620847
2	292382	A	T	PF3D7_0207300	serine repeat antigen 8 (SERA8)	NS	I67K	6.228e-07	0.000784241
13	781287	G	C	PF3D7_1318900	conserved Plasmodium protein, unknown function	NS	E452Q	6.4e-07	0.0639248
12	1665848	C	T	PF3D7_1239800	conserved Plasmodium protein, unknown function	NS	H1800Y	6.473e-07	0.000307995
12	2044191	G	A	PF3D7_1250000	rRNA-processing protein, putative	NS	M24I	6.547e-07	0.322059
10	156264	T	A	PF3D7_1003400	conserved Plasmodium protein, unknown function	S	751I	6.613e-07	0.00261216
12	73335	T	A	PF3D7_1200900	Plasmodium exported protein (PHISTc), unknown function	NS	E349V	6.615e-07	0.20141
7	775061	T	A	PF3D7_0717900	thioredoxin-like protein	S	68T	6.648e-07	0.424214
7	471403	A	G	PF3D7_0710200	conserved Plasmodium protein, unknown function	NS	I2767V	6.657e-07	0.178772
9	1340226	A	C	PF3D7_0934000	histidine--tRNA ligase, putative	NS	S590A	6.673e-07	0.145418
9	1205393	T	A	PF3D7_0930300	merozoite surface protein 1 (MSP1)	S	1194S	6.678e-07	0.055899
13	197045	G	A	PF3D7_1303800	conserved Plasmodium protein, unknown function	NS	R5206C	6.782e-07	0.538135
12	63757	A	T	PF3D7_1200700	acyl-CoA synthetase (ACS7)	NS	C194S	7.023e-07	0.0907422
13	156175	C	A	PF3D7_1302900	conserved Plasmodium protein, unknown function	NS	T395K	7.077e-07	0.180782
7	1060722	A	T	PF3D7_0725000	exonuclease I, putative	NS	M752K	7.101e-07	0.189351
12	1229032	T	C	PF3D7_1229900.1	conserved Plasmodium protein, unknown function	S	500R	7.113e-07	0.287687
8	413024	C	T	PF3D7_0808100	AP-3 complex subunit delta, putative	NS	P1030L	7.242e-07	0.0805082
12	1214830	T	C	PF3D7_1229600	conserved Plasmodium protein, unknown function	S	962V	7.26e-07	0.979336
9	933893	C	T	PF3D7_0922800	conserved Plasmodium protein, unknown function	S	389K	7.266e-07	0.0359339
8	413022	T	C	PF3D7_0808100	AP-3 complex subunit delta, putative	S	1029D	7.495e-07	0.0816976
10	230790	T	A	PF3D7_1005100	conserved protein, unknown function	NS	S665T	7.672e-07	0.0262056
6	842496	C	T	PF3D7_0620000	conserved Plasmodium protein, unknown function	NS	D290N	7.726e-07	0.103024
11	2003009	C	T	PF3D7_1149600	DnaJ protein, putative	NS	A614V	7.791e-07	0.0877394
7	252368	C	G	PF3D7_0705100	conserved Plasmodium protein, unknown function	NS	I29M	7.886e-07	0.00658547
10	735614	G	A	PF3D7_1018400	conserved Plasmodium protein, unknown function	NS	C159Y	7.91e-07	0.11115
14	1747005	A	T	PF3D7_1442700	conserved Plasmodium protein, unknown function	NS	E1584V	7.974e-07	0.234225
14	2587650	C	T	PF3D7_1463900	conserved Plasmodium membrane protein, unknown function	NS	S586N	7.996e-07	0.093786
10	688367	A	G	PF3D7_1017000	DNA polymerase delta catalytic subunit	S	930Q	8.13e-07	0.0208449
12	1424176	G	C	PF3D7_1234100	bromodomain protein, putative	NS	D3255H	8.329e-07	0.000749202
3	851906	G	T	PF3D7_0320400	oocyst capsule protein (Cap380)	NS	P1867T	8.364e-07	0.0682429
5	641851	G	T	PF3D7_0515500	amino acid transporter, putative	NS	L797I	8.374e-07	0.0252972
9	1315442	C	T	PF3D7_0933100	conserved Plasmodium protein, unknown function	S	297N	8.423e-07	0.00267343
14	1917457	T	C	PF3D7_1446600	centrin-2 (CEN2)	S	94G	8.565e-07	0.00328798
3	693526	C	T	PF3D7_0317200	cdc2-related protein kinase 4 (CRK4)	S	430G	8.703e-07	0.134777
5	1196920	T	C	PF3D7_0529300	apicoplast TIC22 protein (TIC22)	S	202I	8.817e-07	0.278757
1	397319	T	C	PF3D7_0110500	bromodomain protein, putative	S	243N	9.223e-07	0.00021139
6	456868	C	T	PF3D7_0610900	transcription elongation factor SPT5, putative (SPT5)	NS	G1241E	9.241e-07	0.0234685
7	236511	G	T	PF3D7_0704700	phosphopantetheine adenylyltransferase, putative (PPAT)	NS	R1037S	9.273e-07	0.0977176
12	1447896	C	A	PF3D7_1234700	CPW-WPC family protein	S	750A	9.575e-07	0.005523
7	834765	C	A	PF3D7_0718800	conserved Plasmodium protein, unknown function	NS	L50F	9.681e-07	0.0405271
10	1289557	A	C	PF3D7_1032000	ribosome maturation factor RimM, putative (RimM)	S	163S	9.709e-07	0.0349318
3	504104	C	T	PF3D7_0311700	plasmepsin VI	S	201L	9.717e-07	0.0463151
4	903950	A	C	PF3D7_0420000	zinc finger protein, putative	NS	C259G	9.739e-07	0.0791488
4	138623	A	T	PF3D7_0402300	reticulocyte binding protein homologue 1 (RH1)	NS	N296Y	9.798e-07	0.00629559
13	1191385	C	T	PF3D7_1328200	conserved Plasmodium protein, unknown function	S	1589T	9.8e-07	0.0894478
1	496069	G	C	PF3D7_0113100	surface-associated interspersed protein 1.1 (SURFIN 1.1) (SURF1.1)	NS	E276Q	9.859e-07	0.0569921
12	245196	C	G	PF3D7_1205500	zinc finger protein, putative	NS	Q796E	9.977e-07	0.130015
4	504783	T	A	PF3D7_0411100	conserved Plasmodium protein, unknown function	NS	N105Y	1.008e-06	0.124422
4	679043	C	A	PF3D7_0415200	conserved Plasmodium protein, unknown function	NS	K32N	1.022e-06	0.0177428
12	1945452	C	G	PF3D7_1246900	RAC-beta serine/threonine protein kinase (PKB)	NS	E118Q	1.026e-06	0.0924661
14	1938942	T	A	PF3D7_1447400	conserved Plasmodium protein, unknown function	NS	Y59F	1.026e-06	0.0649497
8	264144	G	T	PF3D7_0804500	conserved Plasmodium membrane protein, unknown function	NS	V4688L	1.027e-06	0.37358
3	537957	G	A	PF3D7_0313000	conserved Plasmodium protein, unknown function	NS	S283F	1.037e-06	0.113767
2	870851	T	C	PF3D7_0221700	Plasmodium exported protein, unknown function	NS	N73D	1.041e-06	0.0638911
3	519657	T	A	PF3D7_0312200	TPR domain containing protein	NS	T283S	1.047e-06	0.244058
4	880954	A	G	PF3D7_0419900	phosphatidylinositol 4-kinase, putative	NS	I876V	1.051e-06	0.315615
4	392367	A	G	PF3D7_0407900	AAA family ATPase, putative	S	328N	1.059e-06	0.0264816
6	571769	A	G	PF3D7_0613800	transcription factor with AP2 domain(s) (ApiAP2)	S	1877K	1.074e-06	0.159545
7	469589	T	C	PF3D7_0710200	conserved Plasmodium protein, unknown function	NS	I2162T	1.083e-06	0.0150949
3	255687	A	G	PF3D7_0305300	conserved Plasmodium membrane protein, unknown function	NS	F870S	1.089e-06	0.0025696
13	211111	A	T	PF3D7_1303800	conserved Plasmodium protein, unknown function	NS	V517D	1.107e-06	0.0154569
10	687776	T	A	PF3D7_1017000	DNA polymerase delta catalytic subunit	S	733V	1.108e-06	0.0563923
9	157044	T	C	PF3D7_0903400	DEAD/DEAH box helicase, putative	NS	D833G	1.148e-06	0.208856
6	542221	C	T	PF3D7_0613300	rhoptry protein ROP14 (ROP14)	NS	D709N	1.173e-06	0.0200284
2	250481	G	A	PF3D7_0206200	pantothenate transporter (PAT)	S	484K	1.192e-06	0.0523528
4	881571	A	G	PF3D7_0419900	phosphatidylinositol 4-kinase, putative	S	1081R	1.194e-06	0.0638946
6	1268325	G	A	PF3D7_0630300	DNA polymerase epsilon, catalytic subunit a, putative	S	389F	1.207e-06	0.0444335
7	873852	A	G	PF3D7_0719900	conserved Plasmodium membrane protein, unknown function	S	2642E	1.21e-06	0.399587
7	452420	A	G	PF3D7_0710000	conserved Plasmodium protein, unknown function	S	1633I	1.219e-06	0.0549654
14	1799342	A	G	PF3D7_1443900	heat shock protein 90, putative (HSP90)	S	685V	1.224e-06	0.00178847
3	68542	G	T	PF3D7_0300900	stevor-like	NS	A171S	1.231e-06	0.48783
13	2837704	A	T	PF3D7_1372100	Plasmodium exported protein (PHISTb), unknown function (GEXP04)	NS	K159I	1.234e-06	0.213159
7	473203	G	A	PF3D7_0710300	conserved Plasmodium membrane protein, unknown function	S	44D	1.251e-06	0.00367114
14	2124198	C	T	PF3D7_1451800	sortilin	S	246D	1.259e-06	0.00699196
14	3078956	C	G	PF3D7_1475100	conserved Plasmodium protein, unknown function	NS	H839D	1.265e-06	0.0102717
10	1536223	C	A	PF3D7_1038400	gametocyte-specific protein (Pf11-1)	NS	A5697E	1.287e-06	0.00210597
9	177100	C	G	PF3D7_0903700	alpha tubulin 1	S	340T	1.299e-06	0.30236
12	1749853	G	A	PF3D7_1241200	conserved Plasmodium protein, unknown function	NS	P1984S	1.302e-06	0.510547
7	80269	T	C	PF3D7_0701900	Plasmodium exported protein, unknown function	NS	N839S	1.304e-06	0.045244
7	450424	G	T	PF3D7_0710000	conserved Plasmodium protein, unknown function	NS	H2299N	1.313e-06	0.110598
6	515406	C	T	PF3D7_0612200	leucine-rich repeat protein (LRR6)	NS	M1381I	1.315e-06	0.151292
4	880848	A	G	PF3D7_0419900	phosphatidylinositol 4-kinase, putative	S	840K	1.318e-06	0.235024
8	1089047	A	T	PF3D7_0825000	conserved Plasmodium protein, unknown function	NS	E1000D	1.326e-06	0.472805
9	127688	A	T	PF3D7_0902900	conserved Plasmodium protein, unknown function	NS	R91S	1.342e-06	0.00658273
11	1848984	C	T	PF3D7_1146800	conserved Plasmodium protein, unknown function	NS	E1410K	1.359e-06	0.00407758
8	184699	G	A	PF3D7_0802600	adenylyl cyclase beta (ACbeta)	NS	A1264T	1.367e-06	0.00769775
14	2998757	A	T	PF3D7_1473700	nucleoporin NUP116/NSP116, putative (NUP116)	NS	F1200Y	1.369e-06	0.0691368
5	704209	A	G	PF3D7_0516800	transcription factor with AP2 domain(s) (ApiAP2)	S	1016A	1.375e-06	0.0349567
10	1453515	C	A	PF3D7_1036900	conserved Plasmodium protein, unknown function	NS	A1498S	1.397e-06	0.00716276
1	443285	G	A	PF3D7_0111600	conserved Plasmodium protein, unknown function	NS	S2F	1.404e-06	0.00655881
9	1205395	T	A	PF3D7_0930300	merozoite surface protein 1 (MSP1)	NS	F1195Y	1.414e-06	0.0876633
1	499500	G	A	PF3D7_0113100	surface-associated interspersed protein 1.1 (SURFIN 1.1) (SURF1.1)	S	1364K	1.429e-06	0.106421
3	653890	C	T	PF3D7_0316200	conserved Plasmodium protein, unknown function	NS	D1120N	1.438e-06	0.00309462
13	283703	C	G	PF3D7_1306000	conserved Plasmodium protein, unknown function	NS	Q77E	1.456e-06	0.0128987
2	513647	T	C	PF3D7_0212500	conserved Plasmodium protein, unknown function	NS	Y1375H	1.468e-06	0.00127073
7	1110614	T	A	PF3D7_0726400	conserved Plasmodium membrane protein, unknown function	NS	Y4446F	1.536e-06	0.492177
4	803121	A	G	PF3D7_0418000	conserved Plasmodium protein, unknown function	S	2714Q	1.557e-06	0.0168937
13	791745	A	G	PF3D7_1319100	conserved protein, unknown function	NS	N770S	1.558e-06	0.000283771
1	353856	T	C	PF3D7_0108700	secreted ookinete protein, putative (PSOP24)	NS	N786D	1.578e-06	0.00892264
7	330212	A	T	PF3D7_0707200	conserved Plasmodium protein, unknown function	S	2038I	1.584e-06	0.0395622
6	1068475	A	G	PF3D7_0626400	Sec14 domain containing protein	NS	K1110R	1.602e-06	0.0318884
3	992698	T	G	PF3D7_0323700	U4/U6.U5 tri-snRNP-associated protein 1, putative (SART1)	NS	K310Q	1.604e-06	0.000221159
4	198520	C	A	PF3D7_0403600	conserved Plasmodium protein, unknown function	NS	V545F	1.608e-06	0.00768784
13	83373	A	T	PF3D7_1301400	Plasmodium exported protein (hyp12), unknown function (HYP12)	NS	E167D	1.619e-06	0.00247116
11	1708647	C	T	PF3D7_1142600	60S ribosomal protein L35ae, putative	S	11T	1.62e-06	0.169518
12	552565	T	A	PF3D7_1212500	glycerol-3-phosphate 1-O-acyltransferase (GAT)	NS	Y430F	1.62e-06	0.0253657
9	495417	A	T	PF3D7_0910800	cytosolic Fe-S cluster assembly factor NBP35, putative (NBP35)	NS	N419Y	1.621e-06	0.216065
8	1134082	G	C	PF3D7_0826100	E3 ubiquitin-protein ligase, putative	NS	T1688S	1.622e-06	0.00432557
11	1119823	G	C	PF3D7_1128900	conserved Plasmodium protein, unknown function	NS	G452R	1.626e-06	0.256505
3	850503	G	A	PF3D7_0320400	oocyst capsule protein (Cap380)	S	2334Y	1.674e-06	0.00709201
13	316477	T	C	PF3D7_1306600	V-type proton ATPase subunit H, putative	NS	E38G	1.676e-06	0.0165499
14	1269378	T	A	PF3D7_1432300	conserved Plasmodium protein, unknown function	NS	N1637I	1.681e-06	0.0434582
4	891739	C	G	PF3D7_0419900	phosphatidylinositol 4-kinase, putative	NS	L4471V	1.699e-06	0.159828
4	114988	G	C	PF3D7_0402000	Plasmodium exported protein (PHISTa), unknown function	NS	D300E	1.722e-06	0.0179563
9	1205424	A	G	PF3D7_0930300	merozoite surface protein 1 (MSP1)	NS	T1205A	1.746e-06	0.11927
9	168615	T	A	PF3D7_0903600.1	conserved Plasmodium protein, unknown function	NS	H41Q	1.761e-06	0.209471
7	421420	G	A	PF3D7_0709300	Cg2 protein (CG2)	S	110T	1.777e-06	0.0549848
6	811686	T	C	PF3D7_0619300	conserved Plasmodium protein, unknown function	NS	K956R	1.777e-06	0.0125366
4	898387	G	A	PF3D7_0420000	zinc finger protein, putative	NS	S2113F	1.778e-06	0.0961108
5	1318836	T	C	PF3D7_0532600	Plasmodium exported protein, unknown function	NS	K61E	1.781e-06	0.00648869
4	881569	A	G	PF3D7_0419900	phosphatidylinositol 4-kinase, putative	S	1081R1	1.783e-06	0.0859898
4	910703	G	C	PF3D7_0420200	holo-[acyl-carrier-protein] synthase, putative (ACPS)	NS	D173H	1.799e-06	0.0584313
12	753552	A	G	PF3D7_1219000	formin 2	S	2517L	1.804e-06	0.00109755
12	247364	T	C	PF3D7_1205500	zinc finger protein, putative	S	1518N	1.808e-06	0.00191505
6	811687	T	C	PF3D7_0619300	conserved Plasmodium protein, unknown function	NS	K956E	1.812e-06	0.0126594
14	2224089	C	T	PF3D7_1454200	conserved Plasmodium protein, unknown function	NS	M872I	1.828e-06	0.0267222
11	172211	T	A	PF3D7_1103800	CCR4-NOT transcription complex subunit 1, putative (NOT1)	NS	L2743I	1.842e-06	0.111264
13	2613177	T	C	PF3D7_1365300	conserved Plasmodium protein, unknown function	NS	K490E	1.856e-06	0.023434
8	468690	T	A	PF3D7_0809200	asparagine-rich antigen Pfa55-14 (pfa55-14)	NS	K1068N	1.885e-06	0.00171907
14	1272913	T	C	PF3D7_1432300	conserved Plasmodium protein, unknown function	S	585K	1.906e-06	0.00571631
5	1217961	G	A	PF3D7_0529800	conserved Plasmodium protein, unknown function	NS	D1436N	1.92e-06	0.157302
14	944785	C	T	PF3D7_1423400	conserved Plasmodium membrane protein, unknown function	S	731Y	1.939e-06	0.000358
12	1962191	G	A	PF3D7_1247500	serine/threonine protein kinase, putative	S	860K	1.967e-06	0.0381908
14	2117338	A	T	PF3D7_1451600	LCCL domain-containing protein (LAP5)	S	232G	1.969e-06	0.0585714
13	511908	A	G	PF3D7_1312000	malonyl CoA-acyl carrier protein transacylase precursor (MCAT)	S	171S	1.988e-06	0.586237
9	514465	A	T	PF3D7_0911300	cysteine repeat modular protein 1 (CRMP1)	NS	Y990F	2.015e-06	0.0940474
12	695899	C	T	PF3D7_1217600	anaphase promoting complex subunit 10, putative	NS	T114I	2.021e-06	0.540963
9	637603	G	A	PF3D7_0914900	BSD-domain protein, putative	NS	S328N	2.027e-06	0.318646
11	694933	A	G	PF3D7_1118300	insulinase, putative	S	93T	2.078e-06	0.0711547
3	939735	A	T	PF3D7_0322300	diacylglycerol O-acyltransferase (DGAT)	NS	L147I	2.096e-06	0.0106822
14	3027715	A	G	PF3D7_1474200	conserved Plasmodium membrane protein, unknown function	S	3479L	2.103e-06	0.044684
12	2119411	T	A	PF3D7_1252100	rhoptry neck protein 3 (RON3)	NS	E691D	2.121e-06	9.41663e-06
12	684117	T	G	PF3D7_1217300	GTP-binding protein, putative	NS	D427E	2.125e-06	0.142837
4	935711	C	T	PF3D7_0420700	erythrocyte membrane protein 1, PfEMP1 (VAR)	NS	D1927N	2.201e-06	0.147043
14	2319209	T	G	PF3D7_1456500	conserved Plasmodium protein, unknown function	S	1610G	2.232e-06	0.0241971
7	1040315	A	G	PF3D7_0724700	conserved Plasmodium protein, unknown function	S	1850N	2.242e-06	0.000307884
10	1129955	T	C	PF3D7_1027000	conserved Plasmodium protein, unknown function	NS	I668M	2.262e-06	0.295058
13	2069403	G	T	PF3D7_1352000	conserved Plasmodium protein, unknown function	NS	L29F	2.273e-06	0.010948
12	758530	T	C	PF3D7_1219100	clathrin heavy chain, putative	S	294N	2.299e-06	0.00632196
11	929959	C	A	PF3D7_1123500	conserved Plasmodium protein, unknown function	NS	A1136S	2.307e-06	0.00322864
3	514955	A	C	PF3D7_0312100	E3 ubiquitin-protein ligase, putative	NS	T402P	2.375e-06	0.20415
9	393791	T	C	PF3D7_0908500	conserved Plasmodium protein, unknown function	NS	N708S	2.38e-06	0.0377012
13	589297	A	G	PF3D7_1313800	conserved Plasmodium membrane protein, unknown function	NS	Y3247H	2.408e-06	0.0974998
13	188155	C	T	PF3D7_1303800	conserved Plasmodium protein, unknown function	NS	C8169Y	2.439e-06	0.751814
5	329606	A	G	PF3D7_0508000	6-cysteine protein (P38)	NS	F37S	2.44e-06	0.163686
12	817408	G	A	PF3D7_1220400	debranching enzyme-associated ribonuclease, putative (DRN1)	NS	R167K	2.501e-06	0.232279
14	475815	C	T	PF3D7_1411700	conserved protein, unknown function	S	189N	2.514e-06	0.211228
7	700335	A	G	PF3D7_0715900	zinc transporter, putative	NS	E366G	2.522e-06	0.183515
13	2642435	T	G	PF3D7_1366300	conserved Plasmodium protein, unknown function	NS	E2977D	2.606e-06	0.208913
7	1009562	G	T	PF3D7_0724000	Rab GTPase activator and protein kinase, putative	NS	L1076F	2.606e-06	0.000355198
4	384945	A	G	PF3D7_0407800	conserved Plasmodium protein, unknown function	S	8L1	2.701e-06	0.0812199
13	608118	A	G	PF3D7_1314100	conserved Plasmodium protein, unknown function	NS	I109V	2.704e-06	0.00110517
3	850471	G	T	PF3D7_0320400	oocyst capsule protein (Cap380)	NS	T2345K	2.751e-06	0.0273461
13	1350981	C	A	PF3D7_1332900	isoleucine--tRNA ligase, putative	S	960S	2.77e-06	0.0143705
6	1286801	A	G	PF3D7_0630700	bifunctional methylenetetrahydrofolate dehydrogenase/cyclohydrolase, putative	NS	N582D	2.775e-06	0.0293748
13	1500322	A	G	PF3D7_1337200	1-deoxy-D-xylulose 5-phosphate synthase (DXS)	NS	S816G	2.778e-06	0.0320389
13	166991	G	A	PF3D7_1303400	conserved Plasmodium protein, unknown function	NS	S364L	2.794e-06	0.287652
9	688843	C	A	PF3D7_0916400	conserved Plasmodium protein, unknown function	NS	T1761N	2.819e-06	0.562579
8	549993	A	GT	PF3D7_0810800	hydroxymethyldihydropterin pyrophosphokinase-dihydropteroate synthase (PPPK-DHPS)	NS	K540E	2.825e-06	2.36241e-05
13	2824325	T	C	PF3D7_1371800	Plasmodium exported protein, unknown function	NS	K434E	2.864e-06	0.59919
10	687771	C	A	PF3D7_1017000	DNA polymerase delta catalytic subunit	S	732R	2.889e-06	0.1527
2	210681	A	C	PF3D7_0204800	3'-5' exonuclease, putative	NS	C51W	2.889e-06	0.288297
9	676578	G	A	PF3D7_0916200	conserved Plasmodium protein, unknown function	NS	M127I	2.897e-06	0.211428
3	68413	A	T	PF3D7_0300900	stevor-like	NS	K128.	2.899e-06	0.882708
10	1383711	G	A	PF3D7_1034900	methionine--tRNA ligase (MRScyt)	NS	E88K	2.978e-06	0.0100033
12	839481	T	A	PF3D7_1221000	histone-lysine N-methyltransferase, H3 lysine-4 specific (SET10)	NS	D1474V	2.982e-06	0.248354
14	337415	T	C	PF3D7_1408700	conserved Plasmodium protein, unknown function	S	3018S	3.003e-06	0.0560447
4	925627	G	A	PF3D7_0420300	transcription factor with AP2 domain(s) (ApiAP2)	S	2546K	3.049e-06	0.0275158
9	1202913	A	G	PF3D7_0930300	merozoite surface protein 1 (MSP1)	NS	K368E	3.081e-06	0.00857034
4	159404	G	T	PF3D7_0402600	stevor	NS	P261T	3.101e-06	0.0307185
11	902600	A	G	PF3D7_1123000	conserved Plasmodium protein, unknown function	S	257Y	3.104e-06	0.0376145
13	2410243	T	C	PF3D7_1360300	conserved Plasmodium protein, unknown function	NS	E75G	3.11e-06	0.0975869
14	2319207	G	T	PF3D7_1456500	conserved Plasmodium protein, unknown function	NS	G1610C	3.128e-06	0.0243722
4	932768	A	G	PF3D7_0420600	conserved Plasmodium protein, unknown function	S	102E	3.14e-06	0.0407218
13	308189	T	A	PF3D7_1306500	MORN repeat protein, putative	NS	F2401Y	3.149e-06	0.0164025
10	1138019	G	A	PF3D7_1027200	mitochondrial ribosomal protein S22 precursor, putative	S	6L	3.157e-06	0.31384
12	1583930	G	A	PF3D7_1238100	calcyclin binding protein, putative	S	222D	3.174e-06	0.0175613
6	335333	A	G	PF3D7_0608000	diphthine methyltransferase, putative (DPH7)	S	297N	3.175e-06	0.0204961
9	1202291	C	T	PF3D7_0930300	merozoite surface protein 1 (MSP1)	S	160P	3.202e-06	0.067469
4	426436	A	C	PF3D7_0408900.1	tRNA N6-adenosine threonylcarbamoyltransferase (KAE1)	NS	D560A	3.206e-06	0.00681936
10	51602	C	T	PF3D7_1000600	rifin (RIF)	NS	G278E	3.257e-06	0.138879
7	465465	C	T	PF3D7_0710200	conserved Plasmodium protein, unknown function	S	787C	3.262e-06	0.240727
10	1042105	C	T	PF3D7_1024900	conserved Plasmodium protein, unknown function	NS	R967H	3.296e-06	0.0206651
7	82153	T	G	PF3D7_0701900	Plasmodium exported protein, unknown function	NS	E211A	3.319e-06	0.047756
3	108536	A	C	PF3D7_0302000	pre-mRNA-splicing factor PRP46, putative (PRP46)	NS	S449A	3.33e-06	0.200233
14	1351123	G	A	PF3D7_1433800	conserved Plasmodium protein, unknown function	S	2419S	3.338e-06	0.000883693
3	932308	C	T	PF3D7_0322100	RNA triphosphatase (Prt1)	S	36E	3.341e-06	0.117386
9	1202629	G	A	PF3D7_0930300	merozoite surface protein 1 (MSP1)	NS	G273E	3.373e-06	0.0259445
7	466067	T	A	PF3D7_0710200	conserved Plasmodium protein, unknown function	NS	F988Y	3.387e-06	0.0461077
12	1538602	T	A	PF3D7_1237000	SUMO-activating enzyme subunit 2 (UBA2)	NS	H155Q	3.425e-06	0.124723
7	1372324	A	G	PF3D7_0731700	Plasmodium exported protein (hyp9), unknown function	NS	N52S	3.447e-06	0.243989
12	1799008	T	C	PF3D7_1242500	conserved protein, unknown function	S	122N	3.488e-06	0.00106405
6	293902	C	A	PF3D7_0607000	translation initiation factor IF-2, putative	S	13L	3.526e-06	0.000488506
8	881598	A	G	PF3D7_0819500	conserved protein, unknown function	S	3V	3.535e-06	0.0477488
14	3008568	C	G	PF3D7_1473900	conserved Plasmodium protein, unknown function	NS	T323R	3.546e-06	0.00507139
14	57185	C	T	PF3D7_1401500	lysophospholipase, putative	NS	R370K	3.559e-06	0.503431
4	514722	C	A	PF3D7_0411400	DEAD box ATP-dependent RNA helicase, putative	NS	D783Y	3.569e-06	0.246503
8	509018	T	G	PF3D7_0809900	JmjC domain containing protein (JmjC1)	S	1093A	3.579e-06	0.0335505
3	92397	C	T	PF3D7_0301600	Plasmodium exported protein (hyp1), unknown function (GEXP21)	NS	R306K	3.584e-06	0.18874
2	367334	T	A	PF3D7_0208900	6-cysteine protein (P230p)	NS	D2169E	3.593e-06	0.0919893
12	1515470	A	G	PF3D7_1236200	conserved Plasmodium protein, unknown function	S	349D	3.604e-06	0.223738
3	92421	T	A	PF3D7_0301600	Plasmodium exported protein (hyp1), unknown function (GEXP21)	NS	D298V	3.606e-06	0.185469
13	2447146	T	C	PF3D7_1361000	protein arginine N-methyltransferase 5, putative (PRMT5)	NS	N40S	3.614e-06	0.0861962
12	666261	G	A	PF3D7_1216700	perforin-like protein 2 (PLP2)	S	1067G	3.627e-06	0.0923513
12	155275	C	T	PF3D7_1202600	conserved protein, unknown function	S	68K	3.703e-06	0.154943
12	231311	A	G	PF3D7_1205300	conserved Plasmodium protein, unknown function	S	258K	3.707e-06	0.000886572
14	1991763	T	C	PF3D7_1448500	conserved Plasmodium protein, unknown function	NS	N1271S	3.716e-06	0.0465809
13	1058509	A	T	PF3D7_1325400	conserved Plasmodium protein, unknown function	NS	K1920I	3.718e-06	0.000298272
4	523370	C	T	PF3D7_0411800	conserved Plasmodium protein, unknown function	NS	C750Y	3.73e-06	0.295574
13	1393513	T	C	PF3D7_1334100	conserved Plasmodium protein, unknown function	NS	S685G	3.762e-06	0.00519256
7	273748	G	A	PF3D7_0705500	inositol-phosphate phosphatase, putative	S	1653Y	3.796e-06	0.00150013
4	1032968	T	C	PF3D7_0422500	pre-mRNA-splicing helicase BRR2, putative (BRR2)	S	1214L	3.799e-06	0.0165447
11	1309747	G	A	PF3D7_1133800	RNA (uracil-5-)methyltransferase, putative	NS	E242K	3.823e-06	0.0436322
13	203538	T	C	PF3D7_1303800	conserved Plasmodium protein, unknown function	S	3041L	3.826e-06	0.232081
13	2656271	T	G	PF3D7_1366400	rhoptry protein RHOP148 (RHOP148)	NS	E932A	3.867e-06	0.289865
7	410036	A	G	PF3D7_0709100	Cg1 protein	NS	N608D	3.867e-06	0.0383407
13	523164	G	A	PF3D7_1312400	translation initiation factor IF-2, putative (IF2a)	NS	M705I	3.952e-06	0.00161328
9	165134	C	G	PF3D7_0903500	conserved Plasmodium protein, unknown function	NS	S789C	3.972e-06	0.491319
9	157331	A	T	PF3D7_0903400	DEAD/DEAH box helicase, putative	S	737S	3.987e-06	0.00114875
10	1400632	A	G	PF3D7_1035300	glutamate-rich protein (GLURP)	NS	N480D	4.028e-06	0.000151068
8	275599	G	T	PF3D7_0804700	conserved Plasmodium protein, unknown function	NS	N605K	4.036e-06	0.0308828
4	404625	G	C	PF3D7_0408300	zinc finger, RAN binding protein, putative	S	48T	4.044e-06	0.0728112
11	1885415	A	G	PF3D7_1147300	conserved Plasmodium protein, unknown function	S	547K	4.071e-06	0.529963
7	465430	T	A	PF3D7_0710200	conserved Plasmodium protein, unknown function	NS	C776S	4.126e-06	0.228698
6	842376	C	A	PF3D7_0620000	conserved Plasmodium protein, unknown function	NS	V330F	4.152e-06	0.144912
13	306287	T	C	PF3D7_1306500	MORN repeat protein, putative	NS	V1767A	4.203e-06	0.0566415
13	2750790	C	T	PF3D7_1369200	conserved Plasmodium protein, unknown function	NS	T399I	4.227e-06	0.894347
7	218066	T	G	PF3D7_0704600	E3 ubiquitin-protein ligase (UT)	NS	H3608P	4.244e-06	0.0138726
12	174525	C	T	PF3D7_1203300	conserved Plasmodium protein, unknown function	NS	D777N	4.246e-06	0.13698
3	850490	C	A	PF3D7_0320400	oocyst capsule protein (Cap380)	NS	G2339C	4.266e-06	0.0241567
10	1509426	G	A	PF3D7_1038100	GDP dissociation inhibitor, putative	S	367L	4.297e-06	0.168449
2	229615	A	C	PF3D7_0205600	conserved Plasmodium protein, unknown function	NS	T531P	4.31e-06	0.0222327
9	1202910	G	A	PF3D7_0930300	merozoite surface protein 1 (MSP1)	NS	E367K	4.331e-06	0.00991617
7	162167	T	A	PF3D7_0703900	conserved Plasmodium membrane protein, unknown function	NS	Q1410H	4.359e-06	0.0715632
13	793103	G	T	PF3D7_1319200	conserved Plasmodium protein, unknown function	S	629R	4.382e-06	0.000699673
12	178779	G	C	PF3D7_1203400	transporter, putative	NS	K206N	4.406e-06	0.12732
14	1718439	C	T	PF3D7_1442400	conserved Plasmodium protein, unknown function	S	423D	4.459e-06	0.000536176
13	667381	C	A	PF3D7_1315900	exportin-1, putative	NS	A1153E	4.49e-06	0.120365
7	81981	G	A	PF3D7_0701900	Plasmodium exported protein, unknown function	S	268D	4.642e-06	0.344739
6	114520	G	A	PF3D7_0602700	conserved Plasmodium protein, unknown function	S	235F	4.653e-06	0.0412366
2	286745	T	G	PF3D7_0207100	conserved Plasmodium protein, unknown function	NS	I1613M	4.733e-06	0.17469
11	1978143	C	T	PF3D7_1149200	ring-infected erythrocyte surface antigen	NS	Q538.	4.747e-06	0.224112
8	340944	T	C	PF3D7_0806300	ferlin, putative	NS	I771V	4.782e-06	0.0956252
4	925583	G	T	PF3D7_0420300	transcription factor with AP2 domain(s) (ApiAP2)	NS	G2532C	4.821e-06	0.0807458
4	911282	A	T	PF3D7_0420200	holo-[acyl-carrier-protein] synthase, putative (ACPS)	NS	I366L	4.859e-06	0.163409
10	1546652	A	G	PF3D7_1038400	gametocyte-specific protein (Pf11-1)	S	9173K	4.951e-06	0.000713969
13	1096910	C	T	PF3D7_1326400	translation initiation factor EIF-2B gamma subunit, putative	NS	E301K	4.971e-06	0.0661662
5	255048	C	A	PF3D7_0505900	conserved Plasmodium protein, unknown function	S	53S	4.986e-06	0.00138385
8	1311811	T	G	PF3D7_0830800	surface-associated interspersed protein 8.2 (SURFIN 8.2) (SURF8.2)	NS	F392C	5.01e-06	0.00237067
12	510644	C	T	PF3D7_1211600	lysine-specific histone demethylase 1, putative (LSD1)	NS	H108Y	5.061e-06	0.0487391
14	641139	A	T	PF3D7_1415800	dimethyladenosine transferase, putative	NS	S256C	5.095e-06	0.00147471
12	948037	G	A	PF3D7_1223500	conserved Plasmodium protein, unknown function	S	4311I	5.096e-06	0.00323783
13	664284	A	G	PF3D7_1315900	exportin-1, putative	NS	I182V	5.289e-06	0.202167
8	672242	T	A	PF3D7_0813700	ABC transporter F family member 1, putative (ABCF1)	NS	I1059L	5.291e-06	0.00588829
9	479617	T	C	PF3D7_0910400	selenide water dikinase, putative	NS	H581R	5.327e-06	0.228468
11	691208	T	C	PF3D7_1118200	heat shock protein 90, putative	S	117Q	5.362e-06	0.256128
2	286733	G	T	PF3D7_0207100	conserved Plasmodium protein, unknown function	NS	K1609N	5.482e-06	0.438099
13	2829912	C	T	PF3D7_1371900	Plasmodium exported protein, unknown function	S	19F	5.499e-06	0.0543256
14	3124340	T	C	PF3D7_1475900	conserved Plasmodium protein, unknown function	NS	Y2H	5.543e-06	0.00964329
12	256908	A	G	PF3D7_1205800	high mobility group protein B3, putative (HMGB3)	NS	N181S	5.661e-06	0.0131849
13	2250736	A	G	PF3D7_1356800	serine/threonine protein kinase, putative (ARK3)	NS	N384D	5.687e-06	0.070766
14	3091237	A	T	PF3D7_1475400	cysteine repeat modular protein 4 (CRMP4)	NS	N4515K	5.763e-06	0.120494
7	704761	A	G	PF3D7_0716000	RNA-binding protein, putative	NS	M519V	5.766e-06	0.330412
9	454524	C	A	PF3D7_0910000	SET domain protein, putative (SET4)	NS	G407V	5.965e-06	0.0983016
8	1311760	G	A	PF3D7_0830800	surface-associated interspersed protein 8.2 (SURFIN 8.2) (SURF8.2)	NS	C375Y	5.979e-06	0.000725059
11	1527675	G	A	PF3D7_1138700	conserved Plasmodium protein, unknown function	NS	H1198Y	6.014e-06	0.275943
12	948550	C	T	PF3D7_1223500	conserved Plasmodium protein, unknown function	S	4140V	6.09e-06	0.0266671
12	1265251	T	A	PF3D7_1230800	conserved Plasmodium protein, unknown function	NS	D471E	6.14e-06	0.000503138
9	390053	C	T	PF3D7_0908500	conserved Plasmodium protein, unknown function	NS	G1845E	6.147e-06	0.273199
13	596331	C	T	PF3D7_1313800	conserved Plasmodium membrane protein, unknown function	NS	G902E	6.191e-06	0.0422584
9	1202292	G	C	PF3D7_0930300	merozoite surface protein 1 (MSP1)	NS	E161Q	6.272e-06	0.0958814
9	713361	G	T	PF3D7_0917100	N-glycosylase/DNA lyase, putative (OGG1)	NS	T710K	6.276e-06	0.227586
14	2955130	A	G	PF3D7_1472300	conserved Plasmodium membrane protein, unknown function	S	274L	6.411e-06	0.231856
14	1354589	T	C	PF3D7_1433800	conserved Plasmodium protein, unknown function	NS	K1264R	6.437e-06	0.0212756
9	779383	A	G	PF3D7_0918900	gamma-glutamylcysteine synthetase (gammaGCS)	NS	N609S	6.466e-06	0.00607535
10	1454637	G	C	PF3D7_1036900	conserved Plasmodium protein, unknown function	NS	Q1124E	6.475e-06	0.000320474
4	501588	G	A	PF3D7_0411000	conserved Plasmodium protein, unknown function	S	807K	6.592e-06	0.57655
4	903414	A	G	PF3D7_0420000	zinc finger protein, putative	S	437C	6.609e-06	0.303306
6	760559	G	A	PF3D7_0618000	conserved Plasmodium membrane protein, unknown function	NS	A651T	6.636e-06	0.0288821
7	836215	A	C	PF3D7_0718900	conserved Plasmodium protein, unknown function	NS	I87L	6.657e-06	0.0280034
9	1454912	G	A	PF3D7_0936700	lysophospholipase, putative	NS	G164D	6.663e-06	0.766476
5	426361	G	A	PF3D7_0510100	conserved Plasmodium protein, unknown function	S	1331N	6.707e-06	0.118107
6	639086	C	T	PF3D7_0615400	ribonuclease, putative	S	363L	6.753e-06	0.604015
13	667380	G	A	PF3D7_1315900	exportin-1, putative	NS	A1153T	6.76e-06	0.182514
12	812833	T	C	PF3D7_1220300	cell cycle associated protein, putative	S	1713C	6.787e-06	0.336018
6	813084	G	A	PF3D7_0619300	conserved Plasmodium protein, unknown function	NS	P490L	6.789e-06	0.0208752
9	200560	A	G	PF3D7_0904300	conserved protein, unknown function	S	1985C	6.86e-06	0.806807
2	104982	G	A	PF3D7_0202000	knob-associated histidine-rich protein (KAHRP)	NS	P123L	6.899e-06	0.459014
10	372716	A	T	PF3D7_1009100	conserved Plasmodium membrane protein, unknown function	NS	L66F	6.983e-06	0.547829
14	439215	T	A	PF3D7_1410900	ribosome maturation protein SBDS, putative	NS	C556S	7.035e-06	0.578324
6	1075670	T	C	PF3D7_0626700	conserved protein, unknown function	NS	M218T	7.098e-06	0.222312
4	144102	A	G	PF3D7_0402300	reticulocyte binding protein homologue 1 (RH1)	NS	E2122G	7.116e-06	0.0569802
1	529726	G	A	PF3D7_0113800	DBL containing protein, unknown function	NS	A874T	7.129e-06	0.162681
7	468855	A	T	PF3D7_0710200	conserved Plasmodium protein, unknown function	NS	E1917D	7.191e-06	0.0316396
9	1247753	T	C	PF3D7_0930900	NifU-like protein, putative (IscU2)	NS	N63S	7.232e-06	0.187191
14	2532051	C	T	PF3D7_1462400	conserved Plasmodium protein, unknown function	NS	C3117Y	7.326e-06	0.0993518
9	497455	G	C	PF3D7_0910900	DNA primase large subunit, putative	S	91T	7.389e-06	0.0399466
12	181677	C	T	PF3D7_1203400	transporter, putative	S	1172F	7.461e-06	0.0381492
11	936799	A	G	PF3D7_1123600	RAP protein, putative	NS	N239S	7.473e-06	0.469257
12	1412907	C	T	PF3D7_1234000	conserved Plasmodium protein, unknown function	S	66K	7.525e-06	0.909161
4	776030	A	G	PF3D7_0417400	conserved Plasmodium protein, unknown function	S	6579Q	7.556e-06	0.0174688
5	119413	C	T	PF3D7_0502600	conserved Plasmodium protein, unknown function	S	155K	7.628e-06	0.106028
14	3102283	T	A	PF3D7_1475400	cysteine repeat modular protein 4 (CRMP4)	NS	Q833H	7.646e-06	0.0441846
10	1392155	C	G	PF3D7_1035100	probable protein, unknown function	NS	N237K	7.684e-06	0.0143612
14	1814570	A	G	PF3D7_1444100	conserved Plasmodium protein, unknown function	S	3181N	7.759e-06	0.457065
7	488471	C	T	PF3D7_0711000	AAA family ATPase, CDC48 subfamily (Cdc48)	NS	D834N	7.777e-06	0.00981327
7	119666	C	T	PF3D7_0703000	conserved Plasmodium protein, unknown function	S	1476P	7.86e-06	0.128842
10	1030141	G	C	PF3D7_1024700	conserved Plasmodium protein, unknown function	NS	G33A	7.871e-06	0.202347
13	1385623	G	T	PF3D7_1333900	conserved Plasmodium protein, unknown function	NS	G189V	7.873e-06	0.044786
14	2732096	C	T	PF3D7_1466800	conserved Plasmodium protein, unknown function	S	37L	7.927e-06	0.002612
13	692717	T	A	PF3D7_1316600	choline-phosphate cytidylyltransferase (CCT)	NS	I428K	7.942e-06	0.0931744
2	131061	C	A	PF3D7_0202600.1	conserved Plasmodium protein, unknown function	NS	D835Y	7.985e-06	0.60294
10	1385847	G	A	PF3D7_1034900	methionine--tRNA ligase (MRScyt)	NS	V800I	8.192e-06	0.404438
6	815882	C	T	PF3D7_0619400	cell division cycle protein 48 homologue, putative	NS	A743T	8.299e-06	0.0511216
8	1314709	G	A	PF3D7_0830800	surface-associated interspersed protein 8.2 (SURFIN 8.2) (SURF8.2)	NS	D1302N	8.372e-06	0.26688
2	258969	T	C	PF3D7_0206400	pentafunctional AROM polypeptide, putative, pseudogene (AROM)	S	1382Y	8.449e-06	0.832576
8	280180	T	C	PF3D7_0804900	GTPase-activating protein, putative	NS	Y336C	8.475e-06	0.223244
7	30639	G	A	PF3D7_0700200	rifin (RIF)	S	114T	8.532e-06	0.0888276
9	1202987	T	C	PF3D7_0930300	merozoite surface protein 1 (MSP1)	S	392Y	8.621e-06	0.0319352
9	476348	A	T	PF3D7_0910300	conserved Plasmodium protein, unknown function	S	226P	8.693e-06	0.00159237
9	1206622	A	G	PF3D7_0930300	merozoite surface protein 1 (MSP1)	NS	D1604G	8.747e-06	0.017497
8	247238	A	C	PF3D7_0804400	methionine aminopeptidase 1c, putative (METAP1c)	NS	N510H	8.751e-06	0.348184
4	990269	A	G	PF3D7_0421700	conserved Plasmodium protein, unknown function	S	1364D	8.756e-06	0.0797126
9	290553	A	T	PF3D7_0905800	conserved Plasmodium protein, unknown function	NS	I502L	8.757e-06	0.0264858
7	441313	A	G	PF3D7_0709900	conserved Plasmodium membrane protein, unknown function	S	1471P	8.795e-06	0.203927
4	832143	T	C	PF3D7_0418500	trafficking protein particle complex subunit 3, putative (BET3)	S	45E	8.892e-06	0.0725091
10	218304	T	A	PF3D7_1004600	conserved Plasmodium membrane protein, unknown function	NS	L756M	8.96e-06	0.0791323
14	3121436	C	T	PF3D7_1475800	conserved Plasmodium protein, unknown function	NS	R195W	8.969e-06	0.00378057
11	1757909	A	T	PF3D7_1144200	conserved Plasmodium protein, unknown function	NS	N243K	9.026e-06	0.27483
5	688403	C	T	PF3D7_0516600	sporozoite surface antigen MB2 (MB2)	S	1080Q	9.053e-06	0.00978595
8	619138	A	G	PF3D7_0812300	sporozoite surface protein 3, putative (SSP3)	NS	I364T	9.069e-06	0.0983794
7	98068	G	A	PF3D7_0702300	sporozoite threonine and asparagine-rich protein (STARP)	NS	D375N	9.113e-06	0.00460205
9	549997	C	T	PF3D7_0912200	conserved Plasmodium membrane protein, unknown function	S	150T	9.209e-06	0.506015
10	1289546	A	G	PF3D7_1032000	ribosome maturation factor RimM, putative (RimM)	NS	L167S	9.454e-06	0.0124972
12	51426	A	C	PF3D7_1200600	erythrocyte membrane protein 1, PfEMP1 (VAR2CSA)	NS	L1794V	9.462e-06	0.00450941
12	277360	G	A	PF3D7_1206200	eukaryotic translation initiation factor 3 subunit C, putative (EIF3C)	NS	P539S	9.486e-06	0.00802952
14	2914534	C	T	PF3D7_1471200	inorganic anion exchanger, inorganic anion antiporter (SulP)	S	507S	9.493e-06	0.0865946
3	875946	C	G	PF3D7_0320900	histone H2A variant, putative (H2A.Z)	S	113A	9.521e-06	0.158393
13	1162849	A	C	PF3D7_1327800	ribose-phosphate pyrophosphokinase, putative	NS	Y77S	9.586e-06	0.0404754
8	157948	C	G	PF3D7_0802100	transcription factor with AP2 domain(s) (ApiAP2)	NS	S574T	9.632e-06	0.302673
12	2116653	A	T	PF3D7_1252100	rhoptry neck protein 3 (RON3)	NS	D1541E	9.676e-06	0.21357
4	530965	A	G	PF3D7_0411900	DNA polymerase alpha	S	1050L	9.685e-06	0.214243
12	1419753	A	T	PF3D7_1234100	bromodomain protein, putative	NS	K1780N	9.74e-06	0.0353976
3	105102	T	G	PF3D7_0301800	Plasmodium exported protein, unknown function	NS	L199V	9.742e-06	0.115605
11	1942474	A	G	PF3D7_1148800	Plasmodium exported protein (hyp11), unknown function	S	335K	9.828e-06	0.291751
1	522234	C	T	PF3D7_0113700	heat shock protein 40, type II (HSP40)	S	288P	9.918e-06	0.0121533
13	167394	A	G	PF3D7_1303400	conserved Plasmodium protein, unknown function	NS	S230P	9.921e-06	0.0147139
12	944475	A	G	PF3D7_1223400	phospholipid-transporting ATPase, putative	S	1117S	9.999e-06	0.00768241
5	599322	C	G	PF3D7_0514200	conserved Plasmodium protein, unknown function	NS	I835M	1.036e-05	0.0513309
14	407444	T	G	PF3D7_1410300	WD repeat-containing protein, putative	NS	N3207H	1.036e-05	0.366042
2	109764	G	T	PF3D7_0202100	liver stage associated protein 2 (LSAP2)	NS	H237N	1.044e-05	0.0429785
13	2544643	G	T	PF3D7_1363400	polyubiquitin binding protein, putative (DOA1)	S	573I	1.045e-05	0.0893456
13	2544644	A	T	PF3D7_1363400	polyubiquitin binding protein, putative (DOA1)	NS	I573N	1.045e-05	0.0893456
8	1307383	G	A	PF3D7_0830700	Plasmodium exported protein (hyp9), unknown function	NS	C39Y	1.047e-05	0.291136
14	1967095	G	C	PF3D7_1448200	conserved Plasmodium protein, unknown function	NS	I968M	1.056e-05	0.00469332
3	530553	A	T	PF3D7_0312500	transporter, putative	NS	N506I	1.059e-05	0.0254812
14	2222645	G	A	PF3D7_1454200	conserved Plasmodium protein, unknown function	S	1354L	1.072e-05	0.187999
5	1101942	A	T	PF3D7_0526600	conserved Plasmodium protein, unknown function	NS	N247I	1.081e-05	0.0077057
11	930686	C	T	PF3D7_1123500	conserved Plasmodium protein, unknown function	S	893R	1.084e-05	0.662733
12	1370205	C	A	PF3D7_1233200.1	conserved Plasmodium protein, unknown function	NS	D145Y	1.087e-05	0.14439
6	273925	C	T	PF3D7_0606600	conserved Plasmodium protein, unknown function	NS	E1280K	1.087e-05	0.609455
6	1282493	A	G	PF3D7_0630600	conserved Plasmodium protein, unknown function	S	737G	1.097e-05	0.315567
14	2276079	G	A	PF3D7_1455600	ferlin, putative	S	389L	1.126e-05	0.430783
13	794202	G	A	PF3D7_1319200	conserved Plasmodium protein, unknown function	S	262I	1.129e-05	0.000940465
7	1044496	A	G	PF3D7_0724700	conserved Plasmodium protein, unknown function	S	538D	1.132e-05	0.040201
7	1011646	A	T	PF3D7_0724000	Rab GTPase activator and protein kinase, putative	NS	N1771I	1.132e-05	0.00840725
5	1108816	C	G	PF3D7_0526600	conserved Plasmodium protein, unknown function	NS	F2538L	1.143e-05	0.644425
14	3135241	A	T	PF3D7_1476200	Plasmodium exported protein (PHISTb), unknown function	NS	S377C	1.157e-05	0.0395819
3	805589	C	A	PF3D7_0319200	endonuclease/exonuclease/phosphatase family protein, putative	NS	D242Y	1.159e-05	0.0826005
9	248364	G	T	PF3D7_0905200	mitochondrial carrier protein, putative	NS	A166E	1.174e-05	0.00561829
9	142220	G	A	PF3D7_0903300	conserved Plasmodium membrane protein, unknown function	NS	R415K	1.175e-05	0.0543213
13	132281	G	T	PF3D7_1302500	conserved Plasmodium protein, unknown function	S	2600I	1.177e-05	0.00718641
7	450968	T	C	PF3D7_0710000	conserved Plasmodium protein, unknown function	S	2117T	1.187e-05	0.420394
4	889626	G	A	PF3D7_0419900	phosphatidylinositol 4-kinase, putative	S	3766K	1.196e-05	0.0433933
12	82427	T	A	PF3D7_1201100	RESA-like protein with PHIST and DnaJ domains	S	575R	1.198e-05	0.265931
14	1709073	C	T	PF3D7_1442200	GTP-binding protein, putative	NS	V820M	1.205e-05	0.000945327
6	418716	A	C	PF3D7_0609700	conserved Plasmodium protein, unknown function	NS	K1631Q	1.206e-05	0.217714
4	137643	C	A	PF3D7_0402300	reticulocyte binding protein homologue 1 (RH1)	NS	Q2K	1.206e-05	0.00627414
4	1121375	A	G	PF3D7_0424700	serine/threonine protein kinase, FIKK family (FIKK4.2)	S	927K	1.207e-05	0.0465089
8	1311301	A	G	PF3D7_0830800	surface-associated interspersed protein 8.2 (SURFIN 8.2) (SURF8.2)	NS	E222G	1.217e-05	0.095786
14	107395	C	T	PF3D7_1402900	conserved Plasmodium protein, unknown function	S	342N	1.223e-05	0.0491088
4	386187	A	C	PF3D7_0407800	conserved Plasmodium protein, unknown function	NS	I422L	1.231e-05	0.036161
12	243139	G	A	PF3D7_1205500	zinc finger protein, putative	NS	S110N	1.253e-05	0.00979105
5	215917	T	C	PF3D7_0505000	conserved Plasmodium membrane protein, unknown function	NS	E758G	1.259e-05	0.00185616
8	468899	T	C	PF3D7_0809200	asparagine-rich antigen Pfa55-14 (pfa55-14)	NS	I999V	1.262e-05	0.00419382
4	436931	A	G	PF3D7_0409100	U4/U6 small nuclear ribonucleoprotein PRP31, putative (PRPF31)	S	297S	1.27e-05	0.0167231
9	534895	A	G	PF3D7_0911700	GTP-binding protein, putative	NS	N852S	1.271e-05	0.00189042
7	1262390	T	C	PF3D7_0729700	conserved Plasmodium protein, unknown function	NS	I131V	1.275e-05	0.0874855
14	3121428	T	G	PF3D7_1475800	conserved Plasmodium protein, unknown function	NS	M192R	1.277e-05	0.0716006
5	276984	A	G	PF3D7_0506500	conserved Plasmodium protein, unknown function	NS	N3528D	1.289e-05	0.0120164
9	1447594	G	T	PF3D7_0936600	Plasmodium exported protein (PHISTc), unknown function (GEXP05)	NS	V181L	1.293e-05	0.481629
13	1349035	A	G	PF3D7_1332800	translation initiation factor 6, putative	NS	N86S	1.302e-05	0.00195388
1	529279	C	G	PF3D7_0113800	DBL containing protein, unknown function	NS	Q725E	1.337e-05	0.222476
4	839662	G	A	PF3D7_0418600	regulator of chromosome condensation, putative	NS	E1757K	1.341e-05	0.00200835
2	860971	C	T	PF3D7_0221400	stevor	NS	H131Y	1.351e-05	0.0858594
11	1676503	A	G	PF3D7_1141900	inner membrane complex protein 1b, putative (IMC1b)	NS	S423P	1.355e-05	0.062833
14	3153818	C	A	PF3D7_1476600	Plasmodium exported protein, unknown function	NS	P588Q	1.36e-05	0.350025
4	515947	T	A	PF3D7_0411400	DEAD box ATP-dependent RNA helicase, putative	S	374P	1.37e-05	0.0397908
2	118206	A	T	PF3D7_0202300	Plasmodium exported protein (hyp11), unknown function	NS	R259.	1.372e-05	0.459592
8	846225	G	T	PF3D7_0818600	BEM46-like protein, putative (PBLP)	NS	H134N	1.389e-05	0.0631685
2	501415	C	T	PF3D7_0212400	conserved Plasmodium membrane protein, unknown function	NS	R2076K	1.419e-05	0.541311
3	382843	C	T	PF3D7_0308900	splicing factor 3B subunit 1, putative (SF3B1)	NS	G150S	1.42e-05	0.811821
10	113265	T	C	PF3D7_1002200	tryptophan-rich antigen 3 (PArt)	NS	Y64H	1.431e-05	0.0771704
8	1183127	G	A	PF3D7_0827300	conserved Plasmodium protein, unknown function	NS	M611I	1.437e-05	0.144662
13	593407	C	T	PF3D7_1313800	conserved Plasmodium membrane protein, unknown function	NS	V1877I	1.45e-05	0.0203813
5	630271	C	A	PF3D7_0515300	phosphatidylinositol 3-kinase (PI3K)	NS	Q431K	1.457e-05	0.132018
10	1326050	C	T	PF3D7_1033100	S-adenosylmethionine decarboxylase/ornithine decarboxylase (AdoMetDC/ODC)	NS	S796N	1.463e-05	0.0255169
3	779406	A	G	PF3D7_0318500	conserved Plasmodium protein, unknown function	S	3864L	1.5e-05	0.0929867
1	531892	G	T	PF3D7_0113800	DBL containing protein, unknown function	NS	V1507L	1.504e-05	0.00810391
4	891732	A	C	PF3D7_0419900	phosphatidylinositol 4-kinase, putative	NS	R4468S	1.511e-05	0.314373
3	489457	C	T	PF3D7_0311400	protein kinase, putative	S	165N	1.53e-05	0.0383692
7	432784	T	A	PF3D7_0709600	ribonucleases P/MRP protein subunit POP1, putative (POP1)	NS	K325N	1.53e-05	0.174443
13	1737057	G	C	PF3D7_1343800	conserved Plasmodium protein, unknown function	NS	T5477R	1.557e-05	0.016299
6	326906	A	T	PF3D7_0607700	conserved Plasmodium protein, unknown function	NS	D2056V	1.561e-05	0.323993
11	1640156	T	A	PF3D7_1140900	conserved Plasmodium protein, unknown function	S	927G	1.592e-05	0.268395
9	501713	G	T	PF3D7_0911000	phosphatidylinositol N-acetylglucosaminyltransferase, putative	S	183A	1.594e-05	0.122031
11	691328	A	G	PF3D7_1118200	heat shock protein 90, putative	S	77A	1.595e-05	0.251215
2	855641	T	G	PF3D7_0221200	Plasmodium exported protein (hyp15), unknown function	NS	V175G	1.608e-05	0.00993013
13	780352	G	A	PF3D7_1318900	conserved Plasmodium protein, unknown function	NS	C140Y	1.611e-05	0.00941275
14	2935721	G	A	PF3D7_1471900	conserved Plasmodium protein, unknown function	S	1276L1	1.635e-05	0.138533
2	306239	G	A	PF3D7_0207600	serine repeat antigen 5 (SERA5)	S	214S	1.645e-05	0.00157036
13	171310	C	T	PF3D7_1303500	sodium/hydrogen exchanger, Na+, H+ antiporter (NHE)	NS	V1494I	1.649e-05	0.00242453
4	993806	A	G	PF3D7_0421700	conserved Plasmodium protein, unknown function	S	185H	1.654e-05	0.0151358
12	174522	C	T	PF3D7_1203300	conserved Plasmodium protein, unknown function	NS	V778I	1.664e-05	0.232071
11	1885111	G	A	PF3D7_1147300	conserved Plasmodium protein, unknown function	NS	S446N	1.674e-05	0.00109881
5	1264497	G	A	PF3D7_0530900	formin 1	S	418L1	1.682e-05	0.0119469
9	1318614	T	C	PF3D7_0933200	calcyclin binding protein, putative	S	105V	1.685e-05	0.389025
2	771011	G	A	PF3D7_0219100	conserved protein, unknown function	S	417K	1.692e-05	0.0684354
5	497960	C	T	PF3D7_0511500	RNA pseudouridylate synthase, putative	S	3787L	1.696e-05	0.036324
13	182781	A	G	PF3D7_1303700	conserved Plasmodium protein, unknown function	NS	T468A	1.71e-05	0.00261927
7	744613	C	T	PF3D7_0717100	conserved Plasmodium protein, unknown function	S	868S	1.714e-05	0.187658
13	1503150	G	A	PF3D7_1337300	exoribonuclease, putative	NS	E46K	1.733e-05	0.143712
14	447721	A	G	PF3D7_1411000.1	conserved Plasmodium protein, unknown function	NS	Y2038C	1.744e-05	0.00160125
12	1322676	T	G	PF3D7_1231900	conserved Plasmodium protein, unknown function	NS	C233G	1.753e-05	0.0026518
2	198550	G	A	PF3D7_0204500	aspartate transaminase (AspAT)	S	341L	1.763e-05	0.170472
9	455502	T	C	PF3D7_0910000	SET domain protein, putative (SET4)	NS	Y81C	1.792e-05	0.192915
14	1124551	A	T	PF3D7_1428500	protein kinase, putative	NS	E1891D	1.795e-05	0.000370868
13	474940	G	A	PF3D7_1310800	conserved Plasmodium protein, unknown function	S	21Y	1.805e-05	0.0775011
2	123765	T	C	PF3D7_0202400	gamete antigen 27/25, putative	NS	V1081A	1.806e-05	0.312859
13	2587680	T	A	PF3D7_1364400	conserved Plasmodium protein, unknown function	NS	N883K	1.817e-05	0.00259353
5	908569	A	T	PF3D7_0522400	conserved Plasmodium protein, unknown function	NS	E172V	1.818e-05	0.0319544
4	1083354	G	T	PF3D7_0424100	reticulocyte binding protein homologue 5 (RH5)	NS	S197Y	1.821e-05	0.0715062
8	549682	C	TAG	PF3D7_0810800	hydroxymethyldihydropterin pyrophosphokinase-dihydropteroate synthase (PPPK-DHPS)	NS	S436F	1.84e-05	0.00128894
14	3243165	C	T	PF3D7_1478800	Plasmodium exported protein, unknown function	NS	G114E	1.858e-05	0.00286675
14	2739952	T	A	PF3D7_1466900	rhoptry protein, putative	NS	S960T	1.875e-05	0.00343774
10	317581	A	T	PF3D7_1007900	eukaryotic translation initiation factor 3 subunit D, putative (EIF3D)	S	311I	1.89e-05	0.425953
13	1449573	C	T	PF3D7_1335400	reticulocyte binding protein 2 homologue a (RH2a)	S	2861L	1.898e-05	0.0132061
14	3121550	A	C	PF3D7_1475800	conserved Plasmodium protein, unknown function	NS	T211P	1.909e-05	0.042038
6	1196169	C	T	PF3D7_0629100	nicotinate phosphoribosyltransferase, putative (NAPRT)	NS	E624K	1.929e-05	0.00272535
6	1131844	T	C	PF3D7_0628100	HECT-domain (ubiquitin-transferase), putative	NS	H7274R	1.935e-05	0.152627
9	864115	A	G	PF3D7_0921200	conserved Plasmodium membrane protein, unknown function	NS	I2032T	1.946e-05	0.00254587
13	1117731	A	G	PF3D7_1326600	conserved Plasmodium protein, unknown function	NS	Y3286C	1.967e-05	0.0106108
8	1191426	T	A	PF3D7_0827600	conserved Plasmodium protein, unknown function	S	500T	1.968e-05	0.000103251
1	497076	T	C	PF3D7_0113100	surface-associated interspersed protein 1.1 (SURFIN 1.1) (SURF1.1)	S	556Y	1.971e-05	0.00428444
13	1969394	G	A	PF3D7_1349000	conserved Plasmodium protein, unknown function	NS	H12Y	1.981e-05	0.00303402
11	926651	C	T	PF3D7_1123400	translation elongation factor EF-1, subunit alpha, putative	S	265N	1.992e-05	0.00575963
13	1498553	A	C	PF3D7_1337200	1-deoxy-D-xylulose 5-phosphate synthase (DXS)	NS	D226A	2.013e-05	0.125582
13	1023341	C	T	PF3D7_1324500	DEAD box helicase, putative	S	1073Q	2.014e-05	0.00132539
7	469640	T	A	PF3D7_0710200	conserved Plasmodium protein, unknown function	NS	V2179D	2.021e-05	0.091092
9	401552	C	T	PF3D7_0908700	tRNA pseudouridine synthase, putative	S	294E	2.042e-05	0.00332861
4	300851	G	A	PF3D7_0405400	pre-mRNA-processing-splicing factor 8, putative (PRPF8)	NS	A3096T	2.043e-05	0.31434
13	878108	A	T	PF3D7_1321300	conserved Plasmodium membrane protein, unknown function	S	2719S	2.044e-05	0.0371602
5	132604	A	G	PF3D7_0503200	conserved Plasmodium protein, unknown function	NS	T718A	2.078e-05	0.265305
11	1036792	T	C	PF3D7_1126500	conserved Plasmodium protein, unknown function	NS	F1244S	2.093e-05	0.00392018
6	779912	T	C	PF3D7_0618800	conserved Plasmodium protein, unknown function	S	1005G	2.094e-05	0.00358034
11	1457740	A	T	PF3D7_1136900	subtilisin-like protease 2 (SUB2)	NS	K530N	2.098e-05	0.329163
12	377095	A	G	PF3D7_1208200	cysteine repeat modular protein 3 (CRMP3)	NS	R108G	2.105e-05	0.00102604
4	806664	C	T	PF3D7_0418000	conserved Plasmodium protein, unknown function	NS	T3829I	2.108e-05	0.0626232
9	123357	C	T	PF3D7_0902800	serine repeat antigen 9 (SERA9)	NS	D355N	2.112e-05	0.129166
10	1439383	A	C	PF3D7_1036400	liver stage antigen 1 (LSA1)	NS	D1023A	2.114e-05	0.00480967
11	1887740	T	A	PF3D7_1147300	conserved Plasmodium protein, unknown function	S	1322T	2.126e-05	0.100336
11	1284034	G	A	PF3D7_1133200	conserved Plasmodium protein, unknown function	S	1200N	2.139e-05	0.00389079
9	264487	T	A	PF3D7_0905300	dynein heavy chain, putative	S	1741I	2.145e-05	0.209092
4	184351	A	G	PF3D7_0403400	conserved Plasmodium protein, unknown function	S	494K	2.146e-05	0.0207249
8	252809	T	G	PF3D7_0804500	conserved Plasmodium membrane protein, unknown function	NS	N909K	2.148e-05	0.0198627
7	257865	A	G	PF3D7_0705200	conserved Plasmodium protein, unknown function	NS	I594V	2.172e-05	0.0475062
1	180328	G	A	PF3D7_0104100	conserved Plasmodium membrane protein, unknown function	S	638L	2.189e-05	0.0901415
10	1569966	A	T	PF3D7_1039000	serine/threonine protein kinase, FIKK family (FIKK10.2)	NS	S370C	2.189e-05	0.0351353
4	428373	G	T	PF3D7_0409000	conserved Plasmodium protein, unknown function	NS	S2332Y	2.204e-05	0.413987
13	1595965	T	C	PF3D7_1339700	conserved Plasmodium protein, unknown function	NS	K119R	2.219e-05	0.0280901
2	843537	T	C	PF3D7_0220800	cytoadherence linked asexual protein 2 (CLAG2)	S	1248F	2.221e-05	0.00933384
13	2226031	T	A	PF3D7_1356100	conserved Plasmodium protein, unknown function	NS	N337I	2.221e-05	0.00123613
13	865434	A	T	PF3D7_1321100	conserved Plasmodium protein, unknown function	NS	F2208I	2.225e-05	0.504433
2	809816	C	T	PF3D7_0220200	Plasmodium exported protein, unknown function	NS	E80K	2.226e-05	0.369508
12	2079035	A	C	PF3D7_1250800	DNA repair protein rhp16, putative	NS	E364D	2.237e-05	0.344063
7	469628	G	A	PF3D7_0710200	conserved Plasmodium protein, unknown function	NS	S2175N	2.273e-05	0.136299
13	714722	T	C	PF3D7_1317100	DNA replication licensing factor MCM4 (MCM4)	S	927L	2.295e-05	0.00796913
4	993272	C	T	PF3D7_0421700	conserved Plasmodium protein, unknown function	S	363E	2.303e-05	0.0521139
7	116688	G	A	PF3D7_0703000	conserved Plasmodium protein, unknown function	NS	D484N	2.311e-05	0.0660175
3	502908	C	A	PF3D7_0311700	plasmepsin VI	NS	Q71K	2.319e-05	0.249416
7	1205441	C	T	PF3D7_0728100	conserved Plasmodium membrane protein, unknown function	NS	D1621N	2.336e-05	0.137816
14	137622	T	C	PF3D7_1403800	nuclear formin-like protein (MISFIT)	S	1179V	2.342e-05	0.0986716
12	1269152	T	C	PF3D7_1230900	serine/threonine protein kinase RIO1, putative (RIO1)	S	595D	2.35e-05	0.0313457
8	197052	G	A	PF3D7_0803000	peptidyl-prolyl cis-trans isomerase (CYP81)	NS	D158N	2.364e-05	0.760637
14	121862	A	T	PF3D7_1403300	conserved Plasmodium protein, unknown function	NS	I1160N	2.373e-05	0.0800899
4	677200	C	G	PF3D7_0415200	conserved Plasmodium protein, unknown function	NS	E647Q	2.381e-05	0.070776
7	426753	A	T	PF3D7_0709400	Cg7 protein	NS	V161E	2.384e-05	0.038106
9	91063	T	A	PF3D7_0902000	serine/threonine protein kinase, FIKK family (FIKK9.1)	NS	N22Y	2.388e-05	0.0576556
14	2201717	T	A	PF3D7_1453600	RAP protein, putative	NS	N998Y	2.398e-05	0.0192258
14	2318534	T	C	PF3D7_1456500	conserved Plasmodium protein, unknown function	S	1385S	2.406e-05	0.118361
14	239958	A	G	PF3D7_1406600	ATP-dependent Clp protease, putative (ClpC)	NS	K71R	2.419e-05	0.000227081
5	577697	T	C	PF3D7_0513600	deoxyribodipyrimidine photo-lyase, putative	NS	N270S	2.427e-05	0.0580449
10	1465721	T	C	PF3D7_1037000	DNA polymerase zeta catalytic subunit, putative	S	949Y	2.431e-05	0.00286108
13	1174319	G	C	PF3D7_1328000	conserved Plasmodium protein, unknown function	NS	P2172A	2.44e-05	0.303626
11	931687	C	T	PF3D7_1123500	conserved Plasmodium protein, unknown function	NS	E560K	2.457e-05	0.916795
13	2612547	T	A	PF3D7_1365300	conserved Plasmodium protein, unknown function	NS	M700L	2.506e-05	0.0561397
3	891612	C	T	PF3D7_0321300	conserved Plasmodium protein, unknown function	NS	D385N	2.537e-05	0.108632
4	274879	C	T	PF3D7_0405100	protein transport protein Sec24B (SEC24B)	NS	G649D	2.554e-05	0.396399
8	1358971	A	G	PF3D7_0831600	cytoadherence linked asexual protein 8 (CLAG8)	NS	I220V	2.56e-05	0.0540468
13	1105429	G	A	PF3D7_1326500	conserved Plasmodium protein, unknown function	S	136N	2.587e-05	0.0195796
12	1114059	T	C	PF3D7_1227500	cyclin (CYC2)	NS	Y2293C	2.59e-05	0.0342865
12	1129303	T	A	PF3D7_1227700	conserved Plasmodium protein, unknown function	NS	K651M	2.591e-05	0.0300371
1	211516	G	A	PF3D7_0104700	transporter, putative	NS	R216K	2.593e-05	0.347028
13	1130913	G	T	PF3D7_1326900	conserved Plasmodium membrane protein, unknown function	NS	Q712K	2.604e-05	0.00329049
7	613581	A	T	PF3D7_0713400	serpentine receptor, putative (SR25)	S	305I	2.635e-05	0.353701
7	501092	A	G	PF3D7_0711400	histone deacetylase complex subunit SAP18, putative (SAP18)	S	501H	2.646e-05	0.390741
3	806009	T	C	PF3D7_0319200	endonuclease/exonuclease/phosphatase family protein, putative	NS	T102A	2.649e-05	0.00954001
7	1262367	T	A	PF3D7_0729700	conserved Plasmodium protein, unknown function	S	138I	2.657e-05	0.117755
9	996980	T	G	PF3D7_0924500	conserved Plasmodium membrane protein, unknown function	S	232V	2.66e-05	0.0041669
12	1423715	A	G	PF3D7_1234100	bromodomain protein, putative	NS	N3101S	2.66e-05	0.0308109
12	1474434	C	T	PF3D7_1235300	CCR4-NOT transcription complex subunit 4, putative (NOT4)	NS	S1241L	2.663e-05	0.0968723
12	877185	A	T	PF3D7_1222000	conserved protein, unknown function	NS	Y481N	2.676e-05	0.00122996
7	304718	A	G	PF3D7_0706200	conserved Plasmodium protein, unknown function	NS	N66S	2.69e-05	0.226609
4	935224	T	C	PF3D7_0420700	erythrocyte membrane protein 1, PfEMP1 (VAR)	NS	E2089G	2.702e-05	0.129463
7	451640	T	G	PF3D7_0710000	conserved Plasmodium protein, unknown function	NS	K1893N	2.719e-05	0.202765
9	1236589	G	T	PF3D7_0930800	conserved Plasmodium membrane protein, unknown function	NS	M3635I	2.725e-05	0.000924256
11	1393900	A	G	PF3D7_1135600	conserved Plasmodium protein, unknown function	NS	M1062V	2.727e-05	0.219705
9	542901	C	T	PF3D7_0912000	conserved Plasmodium protein, unknown function	NS	D947N	2.728e-05	0.027682
7	451126	T	C	PF3D7_0710000	conserved Plasmodium protein, unknown function	NS	S2065G	2.754e-05	0.405198
3	221567	T	G	PF3D7_0304600	circumsporozoite (CS) protein (CSP)	NS	K317T	2.756e-05	0.125692
5	855823	T	C	PF3D7_0520800	conserved Plasmodium protein, unknown function	S	68V	2.781e-05	0.0392134
6	948047	C	T	PF3D7_0623300	EGF-like membrane protein, putative	NS	D153N	2.8e-05	0.0979783
14	1836362	T	C	PF3D7_1444500	eukaryotic initiation factor 2alpha kinase 1 (IK1)	S	699T	2.801e-05	0.158741
3	774455	A	G	PF3D7_0318500	conserved Plasmodium protein, unknown function	NS	N2214S	2.829e-05	0.373386
10	1344663	A	T	PF3D7_1033600	myb2 transcription factor, putative (Myb2)	S	745T	2.834e-05	0.112486
13	165731	T	C	PF3D7_1303400	conserved Plasmodium protein, unknown function	NS	N784S	2.859e-05	0.00913599
7	1185472	T	C	PF3D7_0727900	conserved Plasmodium protein, unknown function	NS	Y358H	2.876e-05	0.107496
14	1396930	A	C	PF3D7_1434500	dynein-related AAA-type ATPase, putative	NS	S1912R	2.888e-05	0.000624865
11	1284035	T	A	PF3D7_1133200	conserved Plasmodium protein, unknown function	NS	N1200I	2.938e-05	0.00512897
12	1899240	G	A	PF3D7_1245500	conserved Plasmodium protein, unknown function	S	262E	2.94e-05	0.86401
8	1312244	T	G	PF3D7_0830800	surface-associated interspersed protein 8.2 (SURFIN 8.2) (SURF8.2)	NS	I536M	2.969e-05	0.0539764
3	165980	T	C	PF3D7_0303100	conserved Plasmodium protein, unknown function	NS	N375S	3.011e-05	0.345566
7	1152349	G	T	PF3D7_0727100	conserved Plasmodium protein, unknown function	NS	Q1003K	3.017e-05	0.256044
12	1670910	A	G	PF3D7_1239800	conserved Plasmodium protein, unknown function	NS	N3487S	3.021e-05	0.000556467
7	465691	G	A	PF3D7_0710200	conserved Plasmodium protein, unknown function	NS	D863N	3.041e-05	0.00232925
7	1117521	C	T	PF3D7_0726400	conserved Plasmodium membrane protein, unknown function	NS	G2144S	3.051e-05	0.321147
6	776892	C	T	PF3D7_0618600	rhomboid protease ROM10 (ROM10)	NS	E140K	3.057e-05	0.00426629
4	902986	C	G	PF3D7_0420000	zinc finger protein, putative	NS	G580A	3.111e-05	0.108983
5	740684	T	C	PF3D7_0517600	F-actin-capping protein subunit beta, putative (CPbeta)	S	117L	3.125e-05	0.209196
12	561372	A	T	PF3D7_1212700	eukaryotic translation initiation factor 3 subunit A, putative (EIF3A)	NS	I270N	3.149e-05	0.111376
13	197589	C	A	PF3D7_1303800	conserved Plasmodium protein, unknown function	S	5024T	3.161e-05	0.000806044
7	1262395	C	T	PF3D7_0729700	conserved Plasmodium protein, unknown function	NS	R129H	3.166e-05	0.00930076
6	145570	T	A	PF3D7_0603600	conserved Plasmodium protein, unknown function	NS	K1072N	3.169e-05	0.0532431
5	1038270	G	T	PF3D7_0525000	zinc finger protein, putative	NS	W681L	3.193e-05	0.00224879
7	276116	T	C	PF3D7_0705500	inositol-phosphate phosphatase, putative	NS	H864R	3.203e-05	0.654699
5	687506	T	C	PF3D7_0516600	sporozoite surface antigen MB2 (MB2)	NS	I1379M	3.23e-05	0.0481341
14	1227470	G	A	PF3D7_1431200	conserved Plasmodium protein, unknown function	NS	S183L	3.235e-05	0.38092
13	403388	T	A	PF3D7_1308700	conserved Plasmodium protein, unknown function	S	604I	3.238e-05	0.21262
14	2763591	C	T	PF3D7_1467600	conserved Plasmodium protein, unknown function	NS	R187K	3.316e-05	0.00307981
14	3202960	T	A	PF3D7_1477700	Plasmodium exported protein (PHISTa), unknown function (Pfg14-748)	NS	F10L	3.341e-05	0.0936434
13	1725626	T	AC	PF3D7_1343700	kelch protein K13 (K13)	NS	N458Y	3.341e-05	7.78134e-05
8	1311262	G	A	PF3D7_0830800	surface-associated interspersed protein 8.2 (SURFIN 8.2) (SURF8.2)	NS	S209N	3.346e-05	0.140782
12	610710	A	T	PF3D7_1214400	ER membrane protein complex subunit 6, putative (EMC6)	S	20G	3.396e-05	0.0220436
9	94359	C	A	PF3D7_0902100	serine/threonine protein kinase, FIKK family (FIKK9.2)	NS	G390.	3.425e-05	0.0358703
9	778902	G	A	PF3D7_0918900	gamma-glutamylcysteine synthetase (gammaGCS)	NS	D449N	3.437e-05	0.0375015
11	322829	T	C	PF3D7_1107600	conserved Plasmodium protein, unknown function	NS	N832S	3.453e-05	0.18084
4	276274	C	T	PF3D7_0405100	protein transport protein Sec24B (SEC24B)	NS	S184N	3.457e-05	0.0384529
3	289699	G	T	PF3D7_0306100	conserved Plasmodium protein, unknown function	NS	P350Q	3.487e-05	0.472351
8	1087516	A	G	PF3D7_0825000	conserved Plasmodium protein, unknown function	NS	K490R	3.494e-05	0.00029307
14	3051201	C	T	PF3D7_1474400	conserved Plasmodium protein, unknown function	NS	T1861I	3.494e-05	0.00220016
12	877942	A	G	PF3D7_1222000	conserved protein, unknown function	NS	F228L1	3.504e-05	0.289581
12	1115158	A	C	PF3D7_1227500	cyclin (CYC2)	NS	I1979S	3.522e-05	0.00150681
9	86861	T	A	PF3D7_0901900	probable protein, unknown function	S	380T	3.575e-05	0.0379381
8	486900	G	A	PF3D7_0809600	peptidase family C50, putative	S	3495L	3.591e-05	0.176313
13	587053	A	T	PF3D7_1313700	septum formation protein MAF homologue, putative	NS	L253M	3.631e-05	0.074528
7	449804	A	T	PF3D7_0710000	conserved Plasmodium protein, unknown function	NS	S2505R	3.637e-05	0.600367
14	1322056	C	T	PF3D7_1433400	conserved Plasmodium membrane protein, unknown function	NS	D2508N	3.658e-05	0.523789
4	921409	A	G	PF3D7_0420300	transcription factor with AP2 domain(s) (ApiAP2)	S	1140P	3.66e-05	0.00462065
10	517221	C	A	PF3D7_1013300	conserved Plasmodium protein, unknown function	NS	K129N	3.67e-05	0.169776
1	535598	T	G	PF3D7_0113800	DBL containing protein, unknown function	NS	N2650K	3.743e-05	0.658869
8	471333	A	G	PF3D7_0809200	asparagine-rich antigen Pfa55-14 (pfa55-14)	S	187N	3.77e-05	0.000390274
11	737268	G	A	PF3D7_1119500	AP-4 complex subunit mu, putative	S	350E	3.77e-05	0.00877233
11	406388	C	A	PF3D7_1110200	pre-mRNA-processing factor 6, putative (PRPF6)	S	298S	3.78e-05	0.00520896
12	659988	T	C	PF3D7_1216600	cell traversal protein for ookinetes and sporozoites (CelTOS)	NS	K100R	3.792e-05	0.00749099
6	372766	A	C	PF3D7_0609000	conserved Plasmodium protein, unknown function	NS	N836H	3.809e-05	0.154833
14	2857726	T	A	PF3D7_1469600	biotin carboxylase subunit of acetyl CoA carboxylase, putative (ACC)	S	1859S	3.821e-05	0.00352273
3	108345	A	T	PF3D7_0302000	pre-mRNA-splicing factor PRP46, putative (PRP46)	S	512S	3.833e-05	0.472045
6	326863	C	G	PF3D7_0607700	conserved Plasmodium protein, unknown function	NS	Q2042E	3.85e-05	0.0873145
13	1187005	C	T	PF3D7_1328200	conserved Plasmodium protein, unknown function	S	129N	3.852e-05	0.169396
9	466704	C	G	PF3D7_0910200	conserved Plasmodium protein, unknown function	NS	H716D	3.914e-05	0.165394
7	256870	C	T	PF3D7_0705200	conserved Plasmodium protein, unknown function	NS	A262V	3.934e-05	0.594684
5	631025	T	C	PF3D7_0515300	phosphatidylinositol 3-kinase (PI3K)	NS	I682T	3.936e-05	0.0262965
9	1173326	T	C	PF3D7_0929300	conserved Plasmodium protein, unknown function	NS	F663S	3.939e-05	0.0105383
13	501971	A	G	PF3D7_1311800	M1-family alanyl aminopeptidase (M1AAP)	NS	Y61C	3.941e-05	0.000326515
8	1397507	G	A	PF3D7_0832300	Plasmodium exported protein (PHISTa-like), unknown function	S	134L	3.951e-05	0.0398185
4	92938	T	C	PF3D7_0401600.1	rifin (RIF)	NS	S228G	3.965e-05	0.14779
9	290285	C	T	PF3D7_0905800	conserved Plasmodium protein, unknown function	S	412Y	3.976e-05	0.122453
2	683093	T	C	PF3D7_0216500	conserved Plasmodium protein, unknown function	NS	I1441T	3.994e-05	0.000309359
3	108315	G	A	PF3D7_0302000	pre-mRNA-splicing factor PRP46, putative (PRP46)	S	522G	3.995e-05	0.348709
8	1189687	T	A	PF3D7_0827600	conserved Plasmodium protein, unknown function	NS	N1080I	4.087e-05	0.00032165
8	1312219	G	A	PF3D7_0830800	surface-associated interspersed protein 8.2 (SURFIN 8.2) (SURF8.2)	NS	G528E	4.115e-05	0.0157297
13	2586996	G	T	PF3D7_1364400	conserved Plasmodium protein, unknown function	NS	K655N	4.142e-05	0.278138
3	283172	T	C	PF3D7_0305800	P-loop containing nucleoside triphosphate hydrolase, putative	S	419N	4.147e-05	0.920251
6	381627	T	A	PF3D7_0609000	conserved Plasmodium protein, unknown function	NS	N3789K	4.187e-05	0.00421537
14	2509365	G	A	PF3D7_1461800	conserved Plasmodium protein, unknown function	S	1739V	4.195e-05	0.000332037
7	1112245	A	C	PF3D7_0726400	conserved Plasmodium membrane protein, unknown function	S	3902T	4.243e-05	0.350161
8	1189334	C	A	PF3D7_0827600	conserved Plasmodium protein, unknown function	NS	D1198Y	4.276e-05	0.000338677
11	953186	G	A	PF3D7_1124100	neutral-sphingomyelinase activation factor protein, putative	NS	S1053L	4.278e-05	0.000335839
11	1081081	G	A	PF3D7_1127800	conserved Plasmodium protein, unknown function	NS	P157L	4.303e-05	0.000331128
14	2504612	A	G	PF3D7_1461800	conserved Plasmodium protein, unknown function	NS	K155R	4.323e-05	0.000329514
14	1225925	T	C	PF3D7_1431200	conserved Plasmodium protein, unknown function	NS	Y698C	4.342e-05	0.0898506
4	873246	T	A	PF3D7_0419700	apical merozoite protein (Pf34)	NS	F37L1	4.371e-05	0.212711
11	306707	T	C	PF3D7_1107300	polyadenylate-binding protein-interacting protein 1, putative (PAIP1)	S	1527R	4.373e-05	0.148737
4	1144592	A	C	PF3D7_0425400	Plasmodium exported protein (PHISTa), unknown function	NS	K155T	4.392e-05	0.0711507
13	1514890	G	C	PF3D7_1337500	conserved Plasmodium protein, unknown function	NS	N1568K	4.396e-05	0.054245
2	575383	T	A	PF3D7_0214200	mitochondrial ribosomal protein L13 precursor, putative	NS	K137N	4.403e-05	0.000354492
11	1640186	T	A	PF3D7_1140900	conserved Plasmodium protein, unknown function	S	917I	4.406e-05	0.338609
4	993098	T	C	PF3D7_0421700	conserved Plasmodium protein, unknown function	S	421S	4.425e-05	0.179012
9	599646	A	T	PF3D7_0914000	pseudouridylate synthase, putative	NS	K651N	4.426e-05	0.0228379
9	666294	A	C	PF3D7_0915900	conserved Plasmodium protein, unknown function	NS	N106T	4.429e-05	0.000352604
7	1068167	T	A	PF3D7_0725100	conserved Plasmodium membrane protein, unknown function	NS	N972K	4.43e-05	0.00165639
13	364425	C	A	PF3D7_1308200	carbamoyl phosphate synthetase (cpsSII)	NS	G1290V	4.438e-05	0.000113669
14	183950	A	T	PF3D7_1405300	conserved Plasmodium protein, unknown function	NS	N666Y	4.44e-05	0.000347717
12	811723	C	G	PF3D7_1220300	cell cycle associated protein, putative	S	1343T	4.464e-05	0.00592066
11	1578019	A	G	PF3D7_1139500.1	AAA family ATPase, putative	S	320F	4.467e-05	0.00034074
9	158531	T	G	PF3D7_0903400	DEAD/DEAH box helicase, putative	S	337T	4.475e-05	0.0492175
12	982775	T	A	PF3D7_1224200	conserved Plasmodium protein, unknown function	NS	I492N	4.517e-05	0.499839
11	1666381	G	A	PF3D7_1141500	conserved Plasmodium protein, unknown function	NS	V101I	4.527e-05	0.139059
5	695013	T	A	PF3D7_0516700	ubiquitin carboxyl-terminal hydrolase 2, putative	S	122A	4.531e-05	0.00818372
7	461364	A	C	PF3D7_0710100	conserved Plasmodium protein, unknown function	S	436I	4.544e-05	0.249814
6	385854	T	C	PF3D7_0609000	conserved Plasmodium protein, unknown function	S	5198D	4.627e-05	0.0122014
2	300489	T	C	PF3D7_0207500	serine repeat antigen 6 (SERA6)	NS	K502E	4.656e-05	0.372619
14	3114041	C	T	PF3D7_1475600	bromodomain protein, putative	NS	D220N	4.658e-05	0.076704
12	381864	A	G	PF3D7_1208200	cysteine repeat modular protein 3 (CRMP3)	S	1653P	4.663e-05	0.00630294
1	529785	A	T	PF3D7_0113800	DBL containing protein, unknown function	NS	K893N	4.68e-05	0.000351111
14	1852794	T	C	PF3D7_1445100	histidine--tRNA ligase, putative	NS	N754S	4.699e-05	0.0191539
11	1506063	G	A	PF3D7_1138400	guanylyl cyclase (GCalpha)	S	2543N	4.701e-05	0.000355812
8	1330775	T	A	PF3D7_0831100	surface-associated interspersed protein 8.1 (SURFIN 8.1) (SURF8.1)	NS	I1785N	4.723e-05	0.00659386
12	249883	G	T	PF3D7_1205600	conserved Plasmodium protein, unknown function	S	189R	4.753e-05	0.0076682
12	1784838	A	G	PF3D7_1241900	tetratricopeptide repeat protein, putative	S	153Q	4.856e-05	0.0090837
14	1480487	A	G	PF3D7_1436300	translocon component PTEX150 (PTEX150)	S	237L	4.862e-05	0.00915658
10	1427703	C	A	PF3D7_1036000	merozoite surface protein (MSP11)	NS	P193T	4.875e-05	0.0138279
13	1105193	T	C	PF3D7_1326500	conserved Plasmodium protein, unknown function	NS	D215G	4.881e-05	0.0426144
6	833708	T	C	PF3D7_0619800	conserved Plasmodium membrane protein, unknown function	NS	K1724R	4.918e-05	0.147568
11	1244156	A	G	PF3D7_1132100	conserved Plasmodium protein, unknown function	S	821C	4.927e-05	0.0836824
8	215400	A	C	PF3D7_0803400	DNA repair and recombination protein RAD54, putative (RAD54)	NS	K1050T	4.979e-05	0.0420664
11	1978225	G	T	PF3D7_1149200	ring-infected erythrocyte surface antigen	NS	R565I	5.031e-05	0.264377
13	948187	G	A	PF3D7_1322300	translation initiation factor EIF-2B subunit related	S	265N	5.076e-05	0.183881
7	445690	A	G	PF3D7_0709900	conserved Plasmodium membrane protein, unknown function	S	64P	5.078e-05	0.0911211
14	2865239	T	C	PF3D7_1469800	conserved Plasmodium protein, unknown function	NS	N145D	5.088e-05	0.0430455
13	1684657	C	G	PF3D7_1342900	transcription factor with AP2 domain(s) (ApiAP2)	NS	E3105Q	5.094e-05	0.00452964
14	1879637	G	C	PF3D7_1445800	conserved Plasmodium membrane protein, unknown function	NS	Q981E	5.117e-05	0.0142522
6	252277	C	T	PF3D7_0606000	conserved Plasmodium protein, unknown function	S	509V	5.142e-05	0.259078
8	392056	T	G	PF3D7_0807600	conserved Plasmodium protein, unknown function	NS	Y560S	5.151e-05	0.00663001
5	132201	T	C	PF3D7_0503200	conserved Plasmodium protein, unknown function	S	583S	5.181e-05	0.337825
1	165588	C	T	PF3D7_0103600	ATP-dependent RNA helicase, putative	S	1396N	5.183e-05	0.340157
2	286740	A	C	PF3D7_0207100	conserved Plasmodium protein, unknown function	NS	K1612Q	5.189e-05	0.546259
7	471442	G	C	PF3D7_0710200	conserved Plasmodium protein, unknown function	NS	V2780L	5.193e-05	0.0210292
12	1877223	A	T	PF3D7_1244900	conserved Plasmodium protein, unknown function	NS	K62I	5.194e-05	0.347756
13	830803	A	G	PF3D7_1320000	rhoptry protein 2, putative (PRP2)	NS	N424D	5.204e-05	0.221462
4	1012181	T	C	PF3D7_0422200	erythrocyte membrane-associated antigen	S	1689R	5.247e-05	0.185809
1	528580	A	G	PF3D7_0113800	DBL containing protein, unknown function	NS	N492D	5.261e-05	0.287603
6	1256674	A	G	PF3D7_0630100	conserved Plasmodium protein, unknown function	S	89F	5.286e-05	0.0510906
7	288418	G	A	PF3D7_0705800	cysteine-rich secretory protein, putative	NS	S84L	5.305e-05	0.000409181
7	1262658	C	T	PF3D7_0729700	conserved Plasmodium protein, unknown function	S	41K	5.318e-05	0.0424954
13	1148176	G	A	PF3D7_1327300	conserved Plasmodium protein, unknown function	NS	V820I	5.322e-05	0.00146866
7	717326	C	A	PF3D7_0716300	conserved Plasmodium protein, unknown function	NS	L16M	5.334e-05	0.0472311
8	1227264	A	C	PF3D7_0828500	translation initiation factor EIF-2b alpha subunit, putative	NS	V172G	5.344e-05	0.17825
3	973354	T	C	PF3D7_0323100	conserved Plasmodium protein, unknown function	NS	V730A	5.413e-05	0.0111495
2	614732	C	G	PF3D7_0214900	rhoptry neck protein 6 (RON6)	S	845V	5.447e-05	0.000381083
13	1102243	T	C	PF3D7_1326500	conserved Plasmodium protein, unknown function	S	1198L	5.471e-05	0.386463
10	1521075	T	A	PF3D7_1038400	gametocyte-specific protein (Pf11-1)	NS	S648T	5.484e-05	0.0118485
2	286665	G	A	PF3D7_0207100	conserved Plasmodium protein, unknown function	NS	V1587I	5.563e-05	0.687718
13	1725370	A	G	PF3D7_1343700	kelch protein K13 (K13)	NS	I543T	5.574e-05	0.0358656
12	1489836	A	G	PF3D7_1235800	conserved Plasmodium protein, unknown function	S	1922L	5.575e-05	0.00647217
[truncated: 866 more rows]

## Sheet: Fast-clearance
Single nucleotide polymorphisms associated with fast clearance following artemisinin treatment (only those with p-value < 0.001 (PLINK) were included)
Chromosome	Position	Ref	Nonref	Gene ID	PlasmoDB Gene Name	NS/S	Protein change	p-value (PLINK)	p-value (FaST-LMM)
8	483714	A	G	PF3D7_0809600	peptidase family C50, putative	S	4557L	7.406e-30	2.22597e-09
13	757313	G	C	PF3D7_1318300	conserved Plasmodium protein, unknown function	NS	S1135T	2.147e-29	2.41834e-08
13	757341	G	T	PF3D7_1318300	conserved Plasmodium protein, unknown function	S	1144G	6.429e-29	1.10176e-07
10	458084	G	A	PF3D7_1011800	PRE-binding protein (PREBP)	NS	R896K	2.684e-26	4.73916e-07
14	2859950	G	T	PF3D7_1469600	biotin carboxylase subunit of acetyl CoA carboxylase, putative (ACC)	NS	V2601L	2.518e-24	5.76655e-06
12	895415	A	T	PF3D7_1222400	transcription factor with AP2 domain(s) (ApiAP2)	NS	E1612V	6.315e-24	1.62922e-07
3	856637	C	T	PF3D7_0320400	oocyst capsule protein (Cap380)	NS	D290N	1.816e-23	1.30855e-05
8	486832	A	G	PF3D7_0809600	peptidase family C50, putative	S	3517S	5.175e-23	0.000112674
14	2802904	C	A	PF3D7_1468200	conserved protein, unknown function	NS	Q133K	3.476e-22	1.66179e-05
13	2045445	T	C	PF3D7_1351200	conserved Plasmodium protein, unknown function	S	780D	5.682e-22	1.15726e-05
8	486841	T	C	PF3D7_0809600	peptidase family C50, putative	S	3514K	8.076e-21	2.20949e-05
13	1867630	G	C	PF3D7_1346400	conserved Plasmodium protein, unknown function	NS	M4911I	1.87e-20	4.66528e-08
14	2816765	T	C	PF3D7_1468600	aminophospholipid transporter, putative	S	222S	2.83e-20	3.63167e-05
13	2135860	G	T	PF3D7_1353300	conserved Plasmodium protein, unknown function	S	805G	4.172e-20	4.05839e-06
3	825800	A	G	PF3D7_0319700	ABC transporter I family member 1, putative (ABCI3)	NS	T1521A	7.516e-20	6.3104e-05
8	865237	C	A	PF3D7_0819000	conserved Plasmodium protein, unknown function	NS	D795Y	1.136e-19	3.58907e-05
8	701542	C	T	PF3D7_0814500	conserved Plasmodium protein, unknown function	S	389N	1.303e-19	0.00238612
8	400363	G	C	PF3D7_0807800	26S proteasome regulatory subunit RPN10, putative (RPN10)	NS	T225S	1.951e-19	1.65036e-05
10	331476	T	A	PF3D7_1008100	conserved Plasmodium protein, unknown function	NS	F77L	2.223e-19	0.00166794
8	701557	T	G	PF3D7_0814500	conserved Plasmodium protein, unknown function	S	394G	4.604e-19	0.00247804
14	240902	A	C	PF3D7_1406600	ATP-dependent Clp protease, putative (ClpC)	NS	I386L	5.313e-19	2.01338e-05
12	742392	C	A	PF3D7_1218900	conserved Plasmodium protein, unknown function	NS	E252D	1.521e-18	4.48019e-05
10	223211	G	A	PF3D7_1004800	ADP/ATP carrier protein, putative	S	268R	2.272e-18	1.18281e-05
13	1988125	C	T	PF3D7_1349500	conserved Plasmodium protein, unknown function	NS	S2497N	2.439e-18	3.50189e-05
8	486805	G	A	PF3D7_0809600	peptidase family C50, putative	S	3526C	3.409e-18	0.00847146
6	624289	G	T	PF3D7_0615100	enoyl-acyl carrier reductase (ENR)	S	11L	1.021e-17	6.91172e-06
14	2382247	G	A	PF3D7_1457900	conserved Plasmodium protein, unknown function	S	2223S	1.27e-17	0.000420215
6	624269	A	G	PF3D7_0615100	enoyl-acyl carrier reductase (ENR)	NS	I18T	1.773e-17	1.15842e-05
8	1291124	G	A	PF3D7_0830300	sporozoite invasion-associated protein 2 (SIAP2)	NS	H95Y	2.689e-17	1.61927e-05
11	1158081	G	A	PF3D7_1129900	transporter, putative	NS	V549M	3.979e-17	6.69248e-05
14	2524966	T	A	PF3D7_1462300	conserved Plasmodium protein, unknown function	S	1343S	4.602e-17	1.57956e-05
7	619360	C	T	PF3D7_0713600	mitochondrial ribosomal protein S5 precursor, putative	S	476N	8.44e-17	8.75594e-05
5	832909	G	T	PF3D7_0520100	protein phosphatase PPM9, putative (PPM9)	NS	K431N	1.372e-16	0.0184992
8	548801	G	A	PF3D7_0810800	hydroxymethyldihydropterin pyrophosphokinase-dihydropteroate synthase (PPPK-DHPS)	S	142K	1.819e-16	0.00140351
14	2816825	T	A	PF3D7_1468600	aminophospholipid transporter, putative	NS	F242L	3.342e-16	0.00081075
7	223889	G	T	PF3D7_0704600	E3 ubiquitin-protein ligase (UT)	NS	P1667H	4.615e-16	0.00124717
13	1233218	T	C	PF3D7_1329100	myosin C (MyoC)	NS	N277S	7.879e-16	0.000135093
4	793904	G	A	PF3D7_0418000	conserved Plasmodium protein, unknown function	S	26L	8.932e-16	0.00153793
8	982724	A	G	PF3D7_0822200	conserved Plasmodium membrane protein, unknown function	NS	K52R	1.043e-15	0.000118827
13	756267	G	C	PF3D7_1318300	conserved Plasmodium protein, unknown function	S	786S	1.053e-15	0.00209717
7	144926	T	A	PF3D7_0703600	conserved Plasmodium protein, unknown function	NS	H101Q	1.411e-15	7.10783e-05
3	618530	T	C	PF3D7_0315200	circumsporozoite- and TRAP-related protein (CTRP)	NS	S687P	2.645e-15	0.000418085
4	926848	G	T	PF3D7_0420300	transcription factor with AP2 domain(s) (ApiAP2)	S	2953T	3.469e-15	2.14082e-05
14	1102755	T	C	PF3D7_1428200	metabolite/drug transporter, putative	S	266F	3.697e-15	0.00142843
14	441608	C	A	PF3D7_1411000.1	conserved Plasmodium protein, unknown function	NS	H356Q	4.321e-15	0.000326784
7	404008	C	T	PF3D7_0709000	chloroquine resistance transporter (CRT)	NS	A144V	4.997e-15	0.000366874
13	1987944	A	C	PF3D7_1349500	conserved Plasmodium protein, unknown function	NS	H2557Q	7.816e-15	3.57531e-05
7	405383	C	G	PF3D7_0709000	chloroquine resistance transporter (CRT)	NS	T333S	9.131e-15	0.000519694
14	763638	C	T	PF3D7_1418100	liver specific protein 1, putative (LISP1)	NS	S3257N	9.757e-15	0.000269287
7	404019	C	A	PF3D7_0709000	chloroquine resistance transporter (CRT)	NS	L148I	1.013e-14	0.000348113
9	1178963	G	A	PF3D7_0929400	high molecular weight rhoptry protein 2 (RhopH2)	NS	E956K	1.113e-14	3.15239e-06
13	2360230	T	A	PF3D7_1359400	CUGBP Elav-like family member 1 (CELF1)	S	323S	1.169e-14	0.000127679
7	404007	G	T	PF3D7_0709000	chloroquine resistance transporter (CRT)	NS	A144S	1.236e-14	0.000877983
10	682363	C	T	PF3D7_1016900	early transcribed membrane protein 10.3 (ETRAMP10.3)	NS	R49K	1.365e-14	0.00103937
14	2791430	T	C	PF3D7_1468100	conserved Plasmodium protein, unknown function	NS	Y852C	2.213e-14	1.02798e-06
7	404330	T	C	PF3D7_0709000	chloroquine resistance transporter (CRT)	NS	I194T	2.275e-14	0.00123987
3	469807	A	G	PF3D7_0311000	conserved Plasmodium protein, unknown function	NS	I103V	3.341e-14	5.83976e-05
14	2138688	A	G	PF3D7_1452000	rhoptry neck protein 2 (RON2)	NS	E1464G	4.783e-14	3.64732e-05
5	1082409	G	C	PF3D7_0526200.1	ADP-ribosylation factor GTPase-activating protein, putative (ARF-GAP)	NS	H224D	4.793e-14	0.00302419
14	298164	G	A	PF3D7_1408100	plasmepsin III (HAP)	NS	G233R	5.788e-14	0.00486636
14	1463231	T	C	PF3D7_1436100	conserved Plasmodium membrane protein, unknown function	NS	L615P	6.503e-14	0.00776675
11	119553	T	A	PF3D7_1102500	Plasmodium exported protein (PHISTb), unknown function (GEXP02)	NS	K578N	7.939e-14	0.000452172
5	95628	A	G	PF3D7_0501900	conserved protein, unknown function	NS	C227R	1.084e-13	0.0072333
3	639977	A	G	PF3D7_0315700	conserved Plasmodium membrane protein, unknown function	NS	I565M	1.688e-13	0.00207963
13	1179925	A	T	PF3D7_1328000	conserved Plasmodium protein, unknown function	NS	I303N	3.482e-13	7.77256e-06
10	220081	C	A	PF3D7_1004700	conserved Plasmodium protein, unknown function	S	247A	4.802e-13	0.00178974
6	576989	A	G	PF3D7_0613800	transcription factor with AP2 domain(s) (ApiAP2)	NS	N3511D	5.69e-13	0.0399846
5	832902	A	G	PF3D7_0520100	protein phosphatase PPM9, putative (PPM9)	NS	K429R	6.087e-13	0.0109916
14	2226682	C	A	PF3D7_1454200	conserved Plasmodium protein, unknown function	NS	S8I	6.258e-13	0.00140698
11	1122101	T	G	PF3D7_1129000	spermidine synthase (SpdSyn)	NS	L58V	8.262e-13	0.00560105
14	1567654	A	G	PF3D7_1438700	DNA primase small subunit	NS	K438R	9.652e-13	0.00241051
12	1375701	T	A	PF3D7_1233300	pentatricopeptide repeat protein, putative	NS	I119K	1.199e-12	0.00139298
8	413608	C	A	PF3D7_0808100	AP-3 complex subunit delta, putative	NS	Q1225K	1.461e-12	0.00373372
13	1297967	A	T	PF3D7_1331000	protein kinase, putative	NS	F436Y	1.7e-12	0.000341566
8	1342247	A	T	PF3D7_0831300	Plasmodium exported protein, unknown function (GEXP13)	NS	I803F	2.268e-12	0.000853027
6	237165	G	A	PF3D7_0605700	conserved Plasmodium protein, unknown function	NS	V257I	2.671e-12	0.00731646
14	2535762	T	A	PF3D7_1462400	conserved Plasmodium protein, unknown function	NS	D1880V	2.763e-12	0.00143048
13	1987077	A	C	PF3D7_1349500	conserved Plasmodium protein, unknown function	NS	D2846E	3.324e-12	0.00121786
8	1099071	A	G	PF3D7_0825500	protein KRI1, putative (KRI1)	S	196E	4.647e-12	0.000418411
12	386958	C	T	PF3D7_1208200	cysteine repeat modular protein 3 (CRMP3)	S	3351N	4.817e-12	0.000428995
1	406699	A	G	PF3D7_0110600	phosphatidylinositol-4-phosphate 5-kinase (PIP5K)	NS	T321A	5.236e-12	0.000759174
9	689895	G	T	PF3D7_0916400	conserved Plasmodium protein, unknown function	NS	A2112S	5.388e-12	0.00666651
11	1295309	A	T	PF3D7_1133400	apical membrane antigen 1 (AMA1)	NS	K485I	6.4e-12	0.0110737
14	2499178	G	A	PF3D7_1461600	splicing factor 3B subunit 2, putative (SF3B2)	S	301N	6.786e-12	0.000136632
12	817280	A	G	PF3D7_1220400	debranching enzyme-associated ribonuclease, putative (DRN1)	S	124K	7.123e-12	0.0705657
9	845489	T	C	PF3D7_0920600	conserved Plasmodium protein, unknown function	NS	I650T	8.652e-12	0.00167392
4	1071736	A	C	PF3D7_0423700	early transcribed membrane protein 4 (ETRAMP4)	NS	V37G	8.69e-12	0.000213588
6	866478	G	T	PF3D7_0621100	conserved Plasmodium protein, unknown function	NS	D1144E	9.189e-12	0.0119382
9	1179228	G	A	PF3D7_0929400	high molecular weight rhoptry protein 2 (RhopH2)	NS	R1044K	9.783e-12	7.60166e-05
4	418411	A	G	PF3D7_0408700	sporozoite micronemal protein essential for cell traversal (PLP1)	S	574H	1.06e-11	0.015964
8	542184	G	A	PF3D7_0810600	RNA helicase, putative	NS	V72M	1.17e-11	0.00263533
12	684244	C	T	PF3D7_1217300	GTP-binding protein, putative	NS	L470F	1.388e-11	0.00736373
13	2694451	C	T	PF3D7_1367600	ribosome biogenesis protein MRT4, putative	NS	E98K	1.57e-11	0.0161347
9	452690	A	G	PF3D7_0910000	SET domain protein, putative (SET4)	S	1018I	1.755e-11	0.026196
14	1102380	C	T	PF3D7_1428200	metabolite/drug transporter, putative	S	141Y	2.596e-11	0.0093131
8	1002018	T	C	PF3D7_0822700	conserved Plasmodium protein, unknown function	NS	K580E	3.967e-11	0.0205683
7	1066698	G	A	PF3D7_0725100	conserved Plasmodium membrane protein, unknown function	NS	G483S	4.005e-11	0.00159516
4	1081741	T	G	PF3D7_0424000	Plasmodium exported protein (PHISTc), unknown function	NS	I199S	4.779e-11	0.042775
10	658468	C	T	PF3D7_1016400	serine/threonine protein kinase, FIKK family (FIKK10.1)	NS	G93E	5.538e-11	0.0159551
9	147780	T	A	PF3D7_0903300	conserved Plasmodium membrane protein, unknown function	NS	H2268Q	5.723e-11	0.0167872
13	1868538	C	A	PF3D7_1346400	conserved Plasmodium protein, unknown function	NS	S5214Y	5.725e-11	0.00191308
14	1102389	G	A	PF3D7_1428200	metabolite/drug transporter, putative	S	144T	5.779e-11	0.0138222
4	635170	C	T	PF3D7_0414100	conserved Plasmodium membrane protein, unknown function	NS	V1246I	7.343e-11	0.00017371
13	725094	G	C	PF3D7_1317200	transcription factor with AP2 domain(s) (ApiAP2)	NS	S1045T	9.084e-11	0.00118851
3	469882	T	G	PF3D7_0311000	conserved Plasmodium protein, unknown function	NS	S128A	9.271e-11	0.00140493
5	84637	A	G	PF3D7_0501600	rhoptry-associated protein 2 (RAP2)	S	201L	1.101e-10	0.00442919
11	119609	C	G	PF3D7_1102500	Plasmodium exported protein (PHISTb), unknown function (GEXP02)	NS	E560Q	1.562e-10	0.00153374
14	1935118	A	G	PF3D7_1447200	conserved Plasmodium protein, unknown function	S	311V	1.85e-10	0.00137788
14	237338	G	C	PF3D7_1406500	WD repeat-containing protein 65, putative (WDR65)	NS	A136G	2.033e-10	0.0374908
12	62101	C	G	PF3D7_1200700	acyl-CoA synthetase (ACS7)	NS	G746R	2.298e-10	0.0174431
4	999012	C	T	PF3D7_0422000	steroid dehydrogenase, putative	S	51I	2.325e-10	0.00177479
13	1465500	C	G	PF3D7_1335900	thrombospondin-related anonymous protein (TRAP)	NS	E374Q	2.349e-10	0.000318889
10	399698	C	T	PF3D7_1009900	conserved Plasmodium protein, unknown function	S	164D	2.404e-10	0.000222125
14	841308	C	T	PF3D7_1420200	tetratricopeptide repeat family protein, putative	NS	D453N	2.508e-10	0.0131612
8	888769	T	C	PF3D7_0819700	conserved Plasmodium protein, unknown function	NS	N568S	2.919e-10	0.0104396
11	1006911	A	T	PF3D7_1125700	kelch protein, putative	NS	D124E	3.474e-10	0.00672314
10	801619	G	A	PF3D7_1019700	conserved Plasmodium protein, unknown function	S	628S	3.93e-10	0.0119675
8	681606	A	C	PF3D7_0814000	60S ribosomal protein L13-2, putative	NS	K149Q	4.028e-10	0.0641301
13	2160366	A	T	PF3D7_1354200	inositol-polyphosphate 5-phosphatase, putative (IP5P)	S	788T	4.078e-10	0.0190659
4	93405	A	T	PF3D7_0401600.1	rifin (RIF)	NS	F72Y	4.133e-10	0.0202614
4	927454	A	G	PF3D7_0420300	transcription factor with AP2 domain(s) (ApiAP2)	S	3155R	5.034e-10	0.00506232
14	215049	T	C	PF3D7_1406100	conserved Plasmodium protein, unknown function	S	201T	5.577e-10	0.0020879
13	584899	C	A	PF3D7_1313600	conserved Plasmodium protein, unknown function	NS	L239F	5.582e-10	0.0198822
12	1523005	A	T	PF3D7_1236400	conserved Plasmodium protein, unknown function	NS	K94N	6.352e-10	0.0238606
7	226177	A	G	PF3D7_0704600	E3 ubiquitin-protein ligase (UT)	S	904Y	6.515e-10	0.0047317
6	363713	A	G	PF3D7_0608800	ornithine aminotransferase (OAT)	NS	N360S	7.288e-10	0.0751711
13	2656811	T	A	PF3D7_1366400	rhoptry protein RHOP148 (RHOP148)	NS	K752I	8e-10	0.0189937
5	807383	C	T	PF3D7_0519500	carbon catabolite repressor protein 4, putative (CCR4)	NS	S582N	8.123e-10	0.000267603
6	329956	G	C	PF3D7_0607800	GTP-binding protein, putative	NS	I590M	8.281e-10	0.00403251
13	663762	A	G	PF3D7_1315900	exportin-1, putative	NS	I8V	8.54e-10	0.00277614
12	1185255	C	T	PF3D7_1228900	conserved Plasmodium protein, unknown function	NS	D77N	8.779e-10	0.0106924
11	1160564	T	A	PF3D7_1130000	phosphoacetylglucosamine mutase, putative (PAGM)	NS	K542I	9.46e-10	0.00499507
5	1309155	A	T	PF3D7_0532300	Plasmodium exported protein (PHISTb), unknown function	NS	T249S	9.786e-10	0.00383608
3	616521	C	A	PF3D7_0315200	circumsporozoite- and TRAP-related protein (CTRP)	NS	P17H	9.962e-10	0.0078873
6	1023072	G	A	PF3D7_0625100	sphingomyelin synthase 2, putative (SMS2)	NS	D20N	1.004e-09	0.0147098
14	2033359	T	A	PF3D7_1449500	transcription factor with AP2 domain(s), putative (ApiAP2)	NS	S704T	1.062e-09	0.000692896
8	1117245	A	T	PF3D7_0826100	E3 ubiquitin-protein ligase, putative	S	7300S	1.136e-09	0.0607065
7	226222	A	G	PF3D7_0704600	E3 ubiquitin-protein ligase (UT)	S	889A	1.492e-09	0.00754271
13	2385810	G	A	PF3D7_1359700	conserved Plasmodium protein, unknown function	NS	S1549N	1.5e-09	0.100913
12	1616222	T	A	PF3D7_1238900	protein kinase 2 (PK2)	NS	M211L	1.515e-09	0.0186168
10	372548	G	C	PF3D7_1009100	conserved Plasmodium membrane protein, unknown function	NS	L10F	1.658e-09	0.0363669
10	207489	G	C	PF3D7_1004400	RNA-binding protein, putative	NS	N718K	1.66e-09	0.00136971
5	145385	T	C	PF3D7_0503500	protein kinase, putative	S	13L	1.744e-09	0.0438936
10	670274	A	T	PF3D7_1016700	Plasmodium exported protein (PHISTc), unknown function	NS	F474Y	1.847e-09	0.0755632
12	1657336	T	C	PF3D7_1239700	ATP-dependent zinc metalloprotease FTSH 1 (FTSH1)	NS	V617A	2.037e-09	0.00824894
14	872715	G	T	PF3D7_1421100	conserved Plasmodium protein, unknown function	NS	K572N	2.168e-09	0.0191659
11	111368	G	A	PF3D7_1102300	Plasmodium exported protein, unknown function	NS	T21I	2.203e-09	0.0220937
11	1945955	G	A	PF3D7_1148900	Plasmodium exported protein, unknown function	NS	V60I	2.272e-09	0.00688888
14	1589751	G	A	PF3D7_1439200	conserved Plasmodium protein, unknown function	NS	C267Y	2.295e-09	0.00403502
8	549685	G	C	PF3D7_0810800	hydroxymethyldihydropterin pyrophosphokinase-dihydropteroate synthase (PPPK-DHPS)	NS	G437A	2.344e-09	0.0179515
7	468408	G	A	PF3D7_0710200	conserved Plasmodium protein, unknown function	NS	M1768I	2.633e-09	0.0178656
5	762145	A	G	PF3D7_0518400	cyclin (CYC3)	S	216N	2.761e-09	0.00339133
4	1100255	G	A	PF3D7_0424400	surface-associated interspersed protein 4.2 (SURFIN 4.2) (SURF4.2)	NS	E149K	2.915e-09	0.130834
12	809015	G	C	PF3D7_1220300	cell cycle associated protein, putative	NS	V441L	3.056e-09	0.100872
9	141489	T	A	PF3D7_0903300	conserved Plasmodium membrane protein, unknown function	NS	N171K	3.077e-09	0.0207658
5	269366	G	A	PF3D7_0506500	conserved Plasmodium protein, unknown function	NS	M988I	3.104e-09	0.0122835
8	491371	C	A	PF3D7_0809600	peptidase family C50, putative	NS	M2004I	3.436e-09	0.186142
12	512609	A	G	PF3D7_1211600	lysine-specific histone demethylase 1, putative (LSD1)	NS	N763D	5.209e-09	0.0198856
12	2116182	G	C	PF3D7_1252100	rhoptry neck protein 3 (RON3)	S	1698T	5.286e-09	0.196482
8	687990	A	C	PF3D7_0814200	DNA/RNA-binding protein Alba 1 (ALBA1)	S	217G	5.525e-09	0.101591
3	654721	A	G	PF3D7_0316200	conserved Plasmodium protein, unknown function	NS	Y843H	7.014e-09	0.0207523
4	1055978	A	G	PF3D7_0423400	asparagine-rich protein (AARP)	NS	N105S	7.744e-09	0.00383018
9	1202902	A	G	PF3D7_0930300	merozoite surface protein 1 (MSP1)	NS	E364G	7.853e-09	0.0657852
14	1899840	A	C	PF3D7_1446300	conserved Plasmodium membrane protein, unknown function	NS	E497A	8.006e-09	0.00329654
7	982843	C	G	PF3D7_0723400	conserved Plasmodium protein, unknown function	NS	D116H	8.148e-09	0.0345973
12	442815	A	C	PF3D7_1209500.1	cGMP-specific phosphodiesterase (PDE1)	NS	E941A	8.747e-09	0.0291444
10	603363	C	T	PF3D7_1014900	conserved Plasmodium protein, unknown function	NS	G1483R	8.769e-09	0.0488249
4	329503	T	G	PF3D7_0406200	sexual stage-specific protein precursor (Pfs16)	NS	D96E	9.416e-09	0.00440935
11	1626673	T	C	PF3D7_1140700	conserved Plasmodium protein, unknown function	NS	D1201G	1.016e-08	0.0166702
4	1113576	T	A	PF3D7_0424600	Plasmodium exported protein (PHISTb), unknown function	NS	K233N	1.052e-08	0.0038216
14	1045484	A	C	PF3D7_1426800	conserved Plasmodium protein, unknown function	S	715R	1.06e-08	0.00114414
8	469454	A	T	PF3D7_0809200	asparagine-rich antigen Pfa55-14 (pfa55-14)	NS	Y814N	1.061e-08	0.00349273
3	980850	T	C	PF3D7_0323400	Rh5 interacting protein (RIPR)	NS	I1039M	1.097e-08	0.0811035
12	728714	G	A	PF3D7_1218500	conserved Plasmodium protein, unknown function	NS	H250Y	1.159e-08	0.0220546
12	1435153	T	C	PF3D7_1234300	DNA polymerase epsilon subunit b, putative	S	281L	1.161e-08	0.028762
11	1423495	A	G	PF3D7_1136300	tudor staphylococcal nuclease (TSN)	S	197R	1.263e-08	0.02068
6	683000	A	T	PF3D7_0616400	conserved Plasmodium protein, unknown function	S	1538P	1.27e-08	0.0473755
13	2078454	G	A	PF3D7_1352100	ABC transporter B family member 6, putative (ABCB6)	S	258D	1.313e-08	0.0357819
13	1465116	T	G	PF3D7_1335900	thrombospondin-related anonymous protein (TRAP)	NS	K502Q	1.347e-08	0.00707249
5	952155	G	A	PF3D7_0522900	zinc finger protein, putative	NS	D1069N	1.542e-08	0.106845
11	1295333	A	C	PF3D7_1133400	apical membrane antigen 1 (AMA1)	NS	D493A	1.562e-08	0.143135
8	469245	A	T	PF3D7_0809200	asparagine-rich antigen Pfa55-14 (pfa55-14)	S	883I	1.627e-08	0.00686923
8	1008040	T	G	PF3D7_0822900	conserved Plasmodium protein, unknown function	NS	N1090H	1.657e-08	0.0591704
11	332295	C	T	PF3D7_1107800	transcription factor with AP2 domain(s) (ApiAP2)	NS	G1020E	1.685e-08	0.077164
14	165154	G	A	PF3D7_1404800	conserved Plasmodium protein, unknown function	S	567S	1.799e-08	0.0140653
11	233599	T	C	PF3D7_1105300	conserved Plasmodium protein, unknown function	NS	T214A	1.926e-08	0.100428
14	1481540	C	A	PF3D7_1436300	translocon component PTEX150 (PTEX150)	NS	S588R	2.152e-08	0.0240172
3	981320	C	A	PF3D7_0323400	Rh5 interacting protein (RIPR)	NS	V883L	2.228e-08	0.0116806
5	1042124	C	A	PF3D7_0525100	acyl-CoA synthetase (ACS10)	NS	P127Q	2.377e-08	0.00648672
4	285729	C	A	PF3D7_0405300	6-cysteine protein (LISP2)	NS	V857L	2.514e-08	0.00511353
13	2421430	C	A	PF3D7_1360500	guanylyl cyclase beta (GCbeta)	NS	Q2109K	2.555e-08	0.0192231
8	1103899	T	C	PF3D7_0825800	conserved Plasmodium protein, unknown function	S	44F	2.575e-08	0.347275
7	602175	C	T	PF3D7_0713000	rifin (RIF)	NS	S12F	2.593e-08	0.00504217
13	1878899	A	G	PF3D7_1346800	6-cysteine protein (P47)	S	432I	2.762e-08	0.0168218
12	317112	C	T	PF3D7_1207000	conserved Plasmodium protein, unknown function	S	1532E	2.774e-08	0.0179319
6	859352	G	C	PF3D7_0620700	DnaJ protein, putative	NS	Q255E	2.774e-08	0.134951
7	909624	C	A	PF3D7_0721000	conserved Plasmodium membrane protein, unknown function	NS	T1778N	2.894e-08	0.229992
14	2186116	A	G	PF3D7_1453200	conserved Plasmodium protein, unknown function	NS	N1325D	2.952e-08	0.08374
9	492627	C	T	PF3D7_0910700	actin-like protein, putative (ALP5a)	S	451I	3.047e-08	0.0656714
7	110164	G	A	PF3D7_0702600	chitinase precursor fragment, truncated	NS	E84K	3.075e-08	0.0944379
8	362183	G	T	PF3D7_0806700	conserved Plasmodium membrane protein, unknown function	NS	Q2502H	3.089e-08	0.0101381
13	1765421	A	G	PF3D7_1344100	krox-like protein, putative	NS	K411R	3.249e-08	0.0336811
12	803509	C	T	PF3D7_1220100	pre-mRNA-processing factor 17, putative (PRP17)	S	322I	3.334e-08	0.0674963
13	1565364	T	G	PF3D7_1338800	CPW-WPC family protein	NS	K499N	3.434e-08	0.121504
13	1697657	A	G	PF3D7_1343000	phosphoethanolamine N-methyltransferase (PMT)	S	115E	3.755e-08	0.00185892
14	3173574	A	G	PF3D7_1477100	Plasmodium exported protein (hyp6), unknown function	NS	F24S	3.827e-08	0.021121
11	1858391	A	T	PF3D7_1147000	sporozoite asparagine-rich protein (SLARP)	NS	L2921I	3.842e-08	0.0190868
7	782111	T	G	PF3D7_0718000	dynein heavy chain, putative	NS	D4068A	3.851e-08	0.00926102
11	1376444	G	T	PF3D7_1135100	protein phosphatase PPM8, putative (PPM8)	NS	A73E	4.03e-08	0.0236139
8	414502	G	A	PF3D7_0808100	AP-3 complex subunit delta, putative	NS	V1476M	4.103e-08	0.377883
13	1910058	C	A	PF3D7_1347700	ethanolamine-phosphate cytidylyltransferase (ECT)	NS	Q367K	4.404e-08	0.00373656
4	1113552	A	T	PF3D7_0424600	Plasmodium exported protein (PHISTb), unknown function	NS	S241R	4.572e-08	0.035081
9	932565	C	T	PF3D7_0922800	conserved Plasmodium protein, unknown function	NS	R832K	4.578e-08	0.216046
3	812016	G	T	PF3D7_0319400	kinesin-8, putative	NS	A646S	4.625e-08	0.00446842
7	441367	T	G	PF3D7_0709900	conserved Plasmodium membrane protein, unknown function	S	1453P	5.047e-08	0.0713716
9	1175701	A	G	PF3D7_0929400	high molecular weight rhoptry protein 2 (RhopH2)	NS	I167V	5.387e-08	0.000232869
7	634483	T	C	PF3D7_0713900	conserved Plasmodium protein, unknown function	S	1098A	5.744e-08	0.0096393
12	1677214	G	A	PF3D7_1239800	conserved Plasmodium protein, unknown function	S	5588K	6.02e-08	0.00131876
12	95600	G	T	PF3D7_1201400	Plasmodium exported protein, unknown function	NS	N457K	6.232e-08	0.00211446
13	941540	G	A	PF3D7_1322200	conserved Plasmodium protein, unknown function	NS	V2760I	6.918e-08	0.0993056
7	276118	A	T	PF3D7_0705500	inositol-phosphate phosphatase, putative	NS	N863K	7.894e-08	0.0549381
10	588081	C	T	PF3D7_1014600	transcriptional coactivator ADA2 (ADA2)	NS	S337N	8.476e-08	0.0618002
4	1100813	G	T	PF3D7_0424400	surface-associated interspersed protein 4.2 (SURFIN 4.2) (SURF4.2)	NS	A335S	8.923e-08	0.0245447
6	242392	T	C	PF3D7_0605800	DNA repair protein RAD50, putative (RAD50)	S	710E	9.167e-08	0.0261037
8	771719	G	A	PF3D7_0816900	adenylate kinase 2 (AK2)	S	258S	9.713e-08	0.0721035
13	1879638	A	T	PF3D7_1346800	6-cysteine protein (P47)	NS	I186K	1.008e-07	0.0822004
9	127581	A	T	PF3D7_0902900	conserved Plasmodium protein, unknown function	NS	I56L	1.041e-07	0.000863852
10	218459	T	C	PF3D7_1004600	conserved Plasmodium membrane protein, unknown function	S	807V	1.061e-07	0.013947
14	2528710	G	A	PF3D7_1462300	conserved Plasmodium protein, unknown function	S	95S	1.091e-07	0.00968154
8	496010	G	C	PF3D7_0809600	peptidase family C50, putative	NS	S458C	1.141e-07	0.0580439
7	918788	T	C	PF3D7_0721200	conserved Plasmodium protein, unknown function	NS	T677A	1.216e-07	0.00979014
5	935135	C	T	PF3D7_0522400	conserved Plasmodium protein, unknown function	NS	A8915V	1.227e-07	0.492817
10	764091	G	T	PF3D7_1019000	eukaryotic translation initiation factor subunit eIF2A, putative	NS	M2099I	1.333e-07	0.471532
10	598412	T	G	PF3D7_1014800	conserved Plasmodium protein, unknown function	NS	E411A	1.401e-07	0.118807
4	1100556	A	C	PF3D7_0424400	surface-associated interspersed protein 4.2 (SURFIN 4.2) (SURF4.2)	NS	E249A	1.425e-07	0.0053055
1	534756	T	C	PF3D7_0113800	DBL containing protein, unknown function	NS	F2370L	1.477e-07	0.0328523
12	1387200	C	T	PF3D7_1233600	asparagine and aspartate rich protein 1 (AARP1)	S	498R	1.506e-07	0.269913
4	1099886	A	G	PF3D7_0424400	surface-associated interspersed protein 4.2 (SURFIN 4.2) (SURF4.2)	NS	K26E	1.571e-07	0.218698
3	361403	T	C	PF3D7_0308100	conserved Plasmodium protein, unknown function	S	1695G	1.594e-07	0.00998849
8	496012	T	C	PF3D7_0809600	peptidase family C50, putative	S	457V	1.635e-07	0.0589301
2	306274	G	A	PF3D7_0207600	serine repeat antigen 5 (SERA5)	NS	P203S	1.648e-07	0.0758895
4	887994	G	A	PF3D7_0419900	phosphatidylinositol 4-kinase, putative	NS	M3222I	1.804e-07	0.0555813
14	112286	A	G	PF3D7_1403000	conserved Plasmodium protein, unknown function	NS	I411V	1.895e-07	0.0816527
6	633659	A	G	PF3D7_0615400	ribonuclease, putative	S	2105N	1.904e-07	0.00743955
4	887989	A	C	PF3D7_0419900	phosphatidylinositol 4-kinase, putative	NS	K3221Q	1.943e-07	0.0731624
8	339637	A	T	PF3D7_0806300	ferlin, putative	S	1206I	1.945e-07	0.048604
2	623218	T	A	PF3D7_0215100	RING zinc finger protein, putative	NS	E212V	1.948e-07	0.0646195
4	758596	A	C	PF3D7_0417400	conserved Plasmodium protein, unknown function	NS	E768A	1.991e-07	0.0381252
3	639441	G	A	PF3D7_0315700	conserved Plasmodium membrane protein, unknown function	NS	D387N	2.006e-07	0.00784535
13	1175471	C	T	PF3D7_1328000	conserved Plasmodium protein, unknown function	NS	V1788M	2.076e-07	0.0137678
13	853947	C	A	PF3D7_1320700	conserved Plasmodium protein, unknown function	NS	A1429E	2.08e-07	0.0226962
3	785764	G	T	PF3D7_0318600	cleavage and polyadenylation specificity factor, putative	NS	N134K	2.226e-07	0.221951
8	1290667	C	A	PF3D7_0830300	sporozoite invasion-associated protein 2 (SIAP2)	NS	S247I	2.327e-07	0.00886107
14	376784	C	G	PF3D7_1409600	conserved Plasmodium protein, unknown function	NS	S662W	2.551e-07	0.00263221
8	476310	A	T	PF3D7_0809400	conserved Plasmodium protein, unknown function	S	246S	2.589e-07	0.875999
12	2171702	G	T	PF3D7_1253100	Plasmodium exported protein (PHISTa), unknown function	NS	G74C	2.731e-07	0.000108205
10	527303	T	C	PF3D7_1013500	phosphoinositide-specific phospholipase C (PI-PLC)	NS	L155S	2.798e-07	0.0299809
14	1687133	C	G	PF3D7_1441300	serine/threonine protein kinase, putative	NS	Q1574E	2.821e-07	0.203903
13	205361	T	C	PF3D7_1303800	conserved Plasmodium protein, unknown function	NS	M2434V	2.829e-07	0.0178507
5	1004479	G	T	PF3D7_0524100	conserved Plasmodium protein, unknown function	NS	Q81H	2.849e-07	0.0429614
13	2235587	C	A	PF3D7_1356400	phosphatase 2A regulatory subunit-related protein, putative	NS	H167N	2.924e-07	0.00596317
13	2413582	C	A	PF3D7_1360500	guanylyl cyclase beta (GCbeta)	NS	T20K	2.941e-07	0.0590076
12	1422482	G	A	PF3D7_1234100	bromodomain protein, putative	NS	G2690D	3.166e-07	0.0186941
7	1358874	G	A	PF3D7_0731500	erythrocyte binding antigen-175 (EBA175)	NS	E274K	3.372e-07	0.245062
8	1181674	A	G	PF3D7_0827300	conserved Plasmodium protein, unknown function	NS	E127G	3.464e-07	0.000115817
13	790495	C	T	PF3D7_1319100	conserved protein, unknown function	S	353N	3.551e-07	0.176476
5	180852	G	T	PF3D7_0504700	centrosomal protein CEP120, putative (CEP120)	NS	L144F	3.591e-07	0.194939
1	114712	A	T	PF3D7_0102500	erythrocyte binding antigen-181 (EBA181)	NS	V363D	3.957e-07	0.00467339
12	1100855	A	T	PF3D7_1227200	potassium channel (K1)	S	909I	4.113e-07	0.133719
7	696586	A	T	PF3D7_0715800	drug/metabolite exporter, drug/metabolite transporter	NS	Y107N	4.177e-07	0.0229236
13	2462653	T	C	PF3D7_1361300	conserved Plasmodium protein, unknown function	S	88A	4.211e-07	0.00382952
12	1100859	T	G	PF3D7_1227200	potassium channel (K1)	NS	L911V	4.383e-07	0.137507
3	982435	T	C	PF3D7_0323400	Rh5 interacting protein (RIPR)	NS	H511R	4.552e-07	0.289131
9	127687	G	A	PF3D7_0902900	conserved Plasmodium protein, unknown function	NS	R91K	4.599e-07	0.0272086
6	825473	G	T	PF3D7_0619600	conserved Plasmodium protein, unknown function	NS	C106F	4.64e-07	0.124628
13	1867697	C	G	PF3D7_1346400	conserved Plasmodium protein, unknown function	NS	Q4934E	4.656e-07	0.00507715
14	2151020	A	C	PF3D7_1452400	conserved Plasmodium protein, unknown function	NS	Y867S	4.9e-07	0.131368
10	217625	G	T	PF3D7_1004600	conserved Plasmodium membrane protein, unknown function	S	529T	4.969e-07	0.00706332
14	1909268	T	A	PF3D7_1446500	conserved Plasmodium protein, unknown function	NS	V691D	4.971e-07	0.636641
5	369646	T	C	PF3D7_0508900	conserved Plasmodium protein, unknown function	S	875N	5.009e-07	0.0755207
13	542106	T	A	PF3D7_1312800	conserved Plasmodium protein, unknown function	NS	D561V	5.056e-07	0.0682382
4	1001776	A	G	PF3D7_0422100	transmembrane emp24 domain-containing protein, putative	NS	D55G	5.124e-07	0.0610147
7	931663	T	C	PF3D7_0721600	40S ribosomal protein S5, putative	S	128Q	5.16e-07	0.0590045
3	501458	C	A	PF3D7_0311600	dolichyl-diphosphooligosaccharide--protein glycosyltransferase subunit 1, putative	S	565S	5.245e-07	0.00587474
8	562018	T	C	PF3D7_0811200	ER membrane protein complex subunit 1, putative (EMC1)	NS	Y382H	5.249e-07	0.0201265
7	619398	T	G	PF3D7_0713600	mitochondrial ribosomal protein S5 precursor, putative	NS	F489C	5.25e-07	0.00337025
3	501455	T	A	PF3D7_0311600	dolichyl-diphosphooligosaccharide--protein glycosyltransferase subunit 1, putative	S	564I	5.354e-07	0.00730345
1	145515	T	A	PF3D7_0103300	conserved Plasmodium protein, unknown function	S	294I	5.355e-07	0.0418892
5	764609	C	T	PF3D7_0518500	ATP-dependent RNA helicase DDX23, putative (DDX23)	S	765P	5.385e-07	0.123489
12	63028	C	A	PF3D7_1200700	acyl-CoA synthetase (ACS7)	NS	V437F	5.478e-07	0.00720735
2	290574	C	T	PF3D7_0207300	serine repeat antigen 8 (SERA8)	NS	E577K	5.479e-07	0.0712786
13	1796401	A	T	PF3D7_1344800	aspartate carbamoyltransferase (ATCase)	NS	K43M	5.518e-07	0.00188113
2	109917	C	T	PF3D7_0202100	liver stage associated protein 2 (LSAP2)	NS	D186N	5.588e-07	0.0183938
13	2496784	A	T	PF3D7_1362400	calpain (Pcalp)	NS	L287F	5.632e-07	0.0482354
2	109931	T	G	PF3D7_0202100	liver stage associated protein 2 (LSAP2)	NS	K181T	5.674e-07	0.0195103
13	1466351	G	A	PF3D7_1335900	thrombospondin-related anonymous protein (TRAP)	NS	A90V	5.812e-07	0.049252
8	1056829	C	A	PF3D7_0824200	conserved Plasmodium protein, unknown function	NS	L474I	5.914e-07	0.02798
1	167312	A	G	PF3D7_0103700	L-seryl-tRNA(Sec) kinase, putative (PSTK)	NS	Y267C	6.011e-07	0.126538
12	1962317	T	A	PF3D7_1247500	serine/threonine protein kinase, putative	NS	D902E	6.023e-07	0.0368498
10	217613	C	T	PF3D7_1004600	conserved Plasmodium membrane protein, unknown function	S	525N	6.321e-07	0.00841462
10	217641	A	G	PF3D7_1004600	conserved Plasmodium membrane protein, unknown function	NS	N535D	6.453e-07	0.00993043
12	1843256	T	C	PF3D7_1244000	glucose inhibited division protein a homologue, putative	NS	I733V	6.53e-07	0.0258122
11	1890328	A	G	PF3D7_1147500	farnesyltransferase beta subunit, putative	NS	V757A	6.954e-07	0.10794
11	825249	C	T	PF3D7_1121800	petidase, M16 family	NS	M1355I	7.323e-07	0.00736947
5	393130	G	A	PF3D7_0509400	RNA polymerase I (RNAPI)	S	1956H	7.341e-07	0.0492238
9	560929	C	T	PF3D7_0912600	conserved Plasmodium protein, unknown function	S	557Y	7.692e-07	0.288799
6	624129	T	G	PF3D7_0615100	enoyl-acyl carrier reductase (ENR)	NS	N65H	7.858e-07	0.0636694
3	224779	G	T	PF3D7_0304700	conserved Plasmodium protein, unknown function	NS	T267K	7.862e-07	0.0374505
13	1466369	T	C	PF3D7_1335900	thrombospondin-related anonymous protein (TRAP)	NS	N84S	7.882e-07	0.0253175
7	235500	T	G	PF3D7_0704700	phosphopantetheine adenylyltransferase, putative (PPAT)	NS	I700M	8.258e-07	0.0464905
11	1802201	G	A	PF3D7_1145400	dynamin-like protein (DYN1)	S	450S	8.311e-07	0.0203729
7	260133	A	T	PF3D7_0705200	conserved Plasmodium protein, unknown function	NS	I1350F	8.332e-07	0.0120461
11	480718	C	T	PF3D7_1112600	DNA helicase, putative	NS	E77K	8.555e-07	0.156928
12	1032270	T	A	PF3D7_1225400	conserved Plasmodium protein, unknown function	NS	D99V	8.586e-07	0.0491079
9	1099464	A	G	PF3D7_0927000	CS domain protein, putative	NS	N62S	8.79e-07	0.000481422
13	701931	C	T	PF3D7_1316900	conserved Plasmodium protein, unknown function	NS	V665I	8.918e-07	0.0813852
13	1465731	C	G	PF3D7_1335900	thrombospondin-related anonymous protein (TRAP)	NS	D297H	9.016e-07	0.050871
5	648630	A	G	PF3D7_0515600	conserved Plasmodium protein, unknown function	NS	N384D	9.208e-07	0.00298661
12	96166	C	T	PF3D7_1201400	Plasmodium exported protein, unknown function	NS	E269K	9.337e-07	0.0284419
3	163861	A	C	PF3D7_0303100	conserved Plasmodium protein, unknown function	NS	N1081K	9.643e-07	0.10071
14	443446	A	C	PF3D7_1411000.1	conserved Plasmodium protein, unknown function	NS	K969T	9.729e-07	0.0243907
11	138748	T	C	PF3D7_1103000	conserved Plasmodium protein, unknown function	NS	Y35H	9.903e-07	0.124915
5	55996	G	A	PF3D7_0501000	Plasmodium exported protein, unknown function	NS	M52I	1.112e-06	0.0165731
12	742188	T	C	PF3D7_1218900	conserved Plasmodium protein, unknown function	S	320E	1.116e-06	0.0324554
1	114724	C	T	PF3D7_0102500	erythrocyte binding antigen-181 (EBA181)	NS	R359K	1.13e-06	0.0562444
9	82162	C	T	PF3D7_0901700	Plasmodium exported protein (hyp5), unknown function	NS	C175Y	1.152e-06	0.0361609
12	492095	T	C	PF3D7_1211200	conserved Plasmodium protein, unknown function	NS	N1765S	1.177e-06	0.276459
13	1419303	T	G	PF3D7_1335100	merozoite surface protein 7 (MSP7)	NS	N280T	1.205e-06	0.1511
13	2161975	T	A	PF3D7_1354200	inositol-polyphosphate 5-phosphatase, putative (IP5P)	NS	D252V	1.278e-06	0.16735
11	1019333	C	G	PF3D7_1126100	autophagy-related protein 7, putative (ATG7)	NS	G1055R	1.326e-06	0.354753
10	482587	G	T	PF3D7_1012600	GMP synthetase (GMPS)	S	536G	1.388e-06	0.1399
8	1104001	T	C	PF3D7_0825800	conserved Plasmodium protein, unknown function	S	78Y	1.388e-06	0.634749
8	1166922	A	C	PF3D7_0826900	conserved Plasmodium protein, unknown function	NS	N659T	1.396e-06	0.197296
12	659969	T	A	PF3D7_1216600	cell traversal protein for ookinetes and sporozoites (CelTOS)	NS	L106F	1.421e-06	0.101646
1	497620	C	T	PF3D7_0113100	surface-associated interspersed protein 1.1 (SURFIN 1.1) (SURF1.1)	NS	H738Y	1.46e-06	0.0289426
1	499534	C	A	PF3D7_0113100	surface-associated interspersed protein 1.1 (SURFIN 1.1) (SURF1.1)	NS	H1376N	1.479e-06	0.0431787
14	2427243	T	G	PF3D7_1459200	WD repeat-containing protein, putative	NS	K950T	1.503e-06	0.0306643
3	853967	C	T	PF3D7_0320400	oocyst capsule protein (Cap380)	NS	E1180K	1.518e-06	0.0377528
8	801085	T	A	PF3D7_0817600	conserved Plasmodium protein, unknown function	NS	E908D	1.527e-06	0.103431
9	799913	A	G	PF3D7_0919500	sugar transporter, putative	S	472E	1.538e-06	0.00266517
12	153418	A	T	PF3D7_1202600	conserved protein, unknown function	S	687G	1.543e-06	0.0271235
11	1258512	T	C	PF3D7_1132400	conserved Plasmodium membrane protein, unknown function	NS	K387R	1.567e-06	0.172821
8	414093	C	T	PF3D7_0808100	AP-3 complex subunit delta, putative	S	1386N	1.587e-06	0.0719566
4	1006336	G	C	PF3D7_0422200	erythrocyte membrane-associated antigen	NS	H3638D	1.589e-06	0.00496771
2	805838	G	A	PF3D7_0220100	DnaJ protein, putative	NS	S364N	1.623e-06	0.0651373
7	619222	C	T	PF3D7_0713600	mitochondrial ribosomal protein S5 precursor, putative	S	430N	1.649e-06	0.00877874
5	56625	C	A	PF3D7_0501000	Plasmodium exported protein, unknown function	NS	S179Y	1.661e-06	0.06865
12	950331	T	A	PF3D7_1223500	conserved Plasmodium protein, unknown function	NS	M3547L	1.667e-06	0.103209
13	880649	G	A	PF3D7_1321300	conserved Plasmodium membrane protein, unknown function	S	1872N	1.697e-06	0.0498251
14	2428109	A	G	PF3D7_1459200	WD repeat-containing protein, putative	S	661F	1.714e-06	0.226541
4	397543	A	G	PF3D7_0408100	conserved Plasmodium protein, unknown function	NS	I72M	1.751e-06	0.177508
7	1227249	C	G	PF3D7_0728700	alpha/beta hydrolase, putative	NS	D315H	1.829e-06	0.0346344
6	647767	T	A	PF3D7_0615600	conserved Plasmodium protein, unknown function	NS	T2245S	1.873e-06	0.00609846
14	1013689	G	A	PF3D7_1425900	conserved Plasmodium protein, unknown function	S	115I	1.932e-06	0.0040248
12	96157	A	T	PF3D7_1201400	Plasmodium exported protein, unknown function	NS	L272I	1.99e-06	0.0509975
12	702052	T	C	PF3D7_1217900	conserved protein, unknown function	S	431H	2.007e-06	0.00451334
10	1335233	T	C	PF3D7_1033200	early transcribed membrane protein 10.2 (ETRAMP10.2)	S	4G	2.015e-06	0.0177782
12	752632	A	G	PF3D7_1219000	formin 2	NS	I2211V	2.029e-06	0.047268
7	460350	A	G	PF3D7_0710100	conserved Plasmodium protein, unknown function	S	98E	2.048e-06	0.099243
11	1621852	T	A	PF3D7_1140600	conserved Plasmodium protein, unknown function	NS	K13N	2.116e-06	0.313484
3	988909	T	C	PF3D7_0323600	conserved Plasmodium protein, unknown function	S	93T	2.187e-06	0.00712179
9	517008	A	G	PF3D7_0911300	cysteine repeat modular protein 1 (CRMP1)	NS	K1838E	2.208e-06	0.0251849
12	741810	T	A	PF3D7_1218900	conserved Plasmodium protein, unknown function	NS	K446N	2.215e-06	0.100828
13	1466484	C	G	PF3D7_1335900	thrombospondin-related anonymous protein (TRAP)	NS	E46Q	2.217e-06	0.209496
13	1466264	T	C	PF3D7_1335900	thrombospondin-related anonymous protein (TRAP)	NS	K119R	2.247e-06	0.253181
11	1831289	G	A	PF3D7_1146500	leucine-rich repeat protein (LRR10)	NS	D276N	2.307e-06	0.0324702
6	962396	A	T	PF3D7_0623700	ATP dependent DEAD-box helicase, putative	S	50I	2.342e-06	0.0606042
3	141798	C	T	PF3D7_0302600	ABC transporter B family member 4, putative (ABCB4)	S	81N	2.463e-06	0.250162
2	843096	C	T	PF3D7_0220800	cytoadherence linked asexual protein 2 (CLAG2)	S	1101Y	2.538e-06	0.00302779
7	619924	T	C	PF3D7_0713600	mitochondrial ribosomal protein S5 precursor, putative	S	664T	2.826e-06	0.0186822
1	528238	G	A	PF3D7_0113800	DBL containing protein, unknown function	NS	E378K	2.866e-06	0.0872594
7	370335	T	G	PF3D7_0708000	cytoskeleton associated protein, putative	NS	N543K	2.943e-06	0.126808
13	1867323	G	A	PF3D7_1346400	conserved Plasmodium protein, unknown function	NS	S4809N	2.947e-06	0.176471
13	1989733	A	G	PF3D7_1349500	conserved Plasmodium protein, unknown function	NS	I1961T	2.956e-06	0.0183688
11	1621856	G	T	PF3D7_1140600	conserved Plasmodium protein, unknown function	NS	T12K	2.987e-06	0.372959
9	127644	G	A	PF3D7_0902900	conserved Plasmodium protein, unknown function	NS	V77I	3.031e-06	0.0392467
13	853758	G	A	PF3D7_1320700	conserved Plasmodium protein, unknown function	NS	S1366N	3.049e-06	0.0672381
14	2032708	C	G	PF3D7_1449500	transcription factor with AP2 domain(s), putative (ApiAP2)	NS	Q487E	3.068e-06	0.168487
11	1295066	C	G	PF3D7_1133400	apical membrane antigen 1 (AMA1)	NS	T404R	3.07e-06	0.0504458
12	2118264	G	T	PF3D7_1252100	rhoptry neck protein 3 (RON3)	NS	N1004K	3.128e-06	0.297589
8	398604	C	A	PF3D7_0807700	serine protease DegP (DegP)	NS	G62C	3.246e-06	0.37605
4	634465	A	G	PF3D7_0414100	conserved Plasmodium membrane protein, unknown function	NS	I1391T	3.314e-06	0.044776
12	726602	A	G	PF3D7_1218500	conserved Plasmodium protein, unknown function	S	954L	3.356e-06	0.110965
13	1112643	G	A	PF3D7_1326600	conserved Plasmodium protein, unknown function	NS	C1590Y	3.377e-06	0.0153219
9	733412	A	G	PF3D7_0917700	XPA binding protein 1, putative	S	154L	3.384e-06	0.376185
14	1972914	C	A	PF3D7_1448300	conserved Plasmodium protein, unknown function	NS	A1504S	3.384e-06	0.0512096
8	724803	A	T	PF3D7_0815300	FAD-dependent monooxygenase, putative	NS	N959I	3.604e-06	0.090523
14	83126	C	G	PF3D7_1402100	conserved Plasmodium protein, unknown function	NS	S669C	3.681e-06	0.477938
5	159041	G	A	PF3D7_0504000	cation transporting P-ATPase (ATPase3)	NS	E473K	3.77e-06	0.280176
7	426245	G	T	PF3D7_0709400	Cg7 protein	S	330G	3.835e-06	0.0817998
10	218214	C	T	PF3D7_1004600	conserved Plasmodium membrane protein, unknown function	NS	H726Y	3.881e-06	0.0262882
8	468669	T	C	PF3D7_0809200	asparagine-rich antigen Pfa55-14 (pfa55-14)	S	1075T	3.903e-06	0.0243335
13	1498616	C	T	PF3D7_1337200	1-deoxy-D-xylulose 5-phosphate synthase (DXS)	NS	S247F	3.918e-06	0.195664
12	1670700	T	A	PF3D7_1239800	conserved Plasmodium protein, unknown function	NS	F3417Y	4.036e-06	0.0742406
3	756682	T	C	PF3D7_0318300	conserved Plasmodium protein, unknown function	NS	I1057V	4.149e-06	0.136334
14	689602	A	T	PF3D7_1417000	inner membrane complex protein 1l, putative (IMC1l)	NS	K337N	4.209e-06	0.0316488
12	2171632	G	A	PF3D7_1253100	Plasmodium exported protein (PHISTa), unknown function	S	50Q	4.228e-06	0.000758287
7	894727	T	A	PF3D7_0720700	phosphoinositide-binding protein, putative	NS	L840I	4.245e-06	0.0147054
6	1285161	G	A	PF3D7_0630700	bifunctional methylenetetrahydrofolate dehydrogenase/cyclohydrolase, putative	NS	G35E	4.449e-06	0.313743
1	367955	G	A	PF3D7_0109100	LCCL domain-containing protein (CCp5)	S	750P	4.486e-06	0.16044
13	2203308	T	C	PF3D7_1355600	conserved Plasmodium protein, unknown function	NS	N331S	4.503e-06	0.010127
5	350933	G	A	PF3D7_0508500	guanidine nucleotide exchange factor (RCC1)	S	1369N	4.53e-06	0.165519
5	991491	G	A	PF3D7_0523800	transporter, putative	NS	R496K	4.544e-06	0.194801
1	178474	T	C	PF3D7_0104100	conserved Plasmodium membrane protein, unknown function	NS	C130R	4.655e-06	0.0308233
12	1665622	G	A	PF3D7_1239800	conserved Plasmodium protein, unknown function	S	1724V	4.685e-06	0.102804
12	1212117	A	G	PF3D7_1229500	T-complex protein 1 subunit gamma (CCT3)	S	61T	4.713e-06	0.111606
7	481611	T	C	PF3D7_0710700	conserved Plasmodium protein, unknown function	NS	K122E	5.058e-06	0.00508985
11	1295390	G	A	PF3D7_1133400	apical membrane antigen 1 (AMA1)	NS	R512K	5.098e-06	0.137692
4	991236	C	T	PF3D7_0421700	conserved Plasmodium protein, unknown function	NS	C1042Y	5.295e-06	0.0207513
8	1104061	A	C	PF3D7_0825800	conserved Plasmodium protein, unknown function	S	98G	5.543e-06	0.670555
12	2171647	G	A	PF3D7_1253100	Plasmodium exported protein (PHISTa), unknown function	S	55E	5.597e-06	0.00133826
14	910845	A	C	PF3D7_1422600	conserved Plasmodium protein, unknown function	NS	N207H	5.631e-06	0.242346
12	2119497	T	G	PF3D7_1252100	rhoptry neck protein 3 (RON3)	NS	K663Q	5.676e-06	0.124177
2	375134	A	C	PF3D7_0209000	6-cysteine protein (P230)	NS	N1566T	5.822e-06	0.0102551
13	380227	T	C	PF3D7_1308400	conserved Plasmodium protein, unknown function	NS	I3902V	5.879e-06	0.0665249
4	1100521	C	A	PF3D7_0424400	surface-associated interspersed protein 4.2 (SURFIN 4.2) (SURF4.2)	NS	S237R	5.939e-06	0.00211715
9	1202410	T	A	PF3D7_0930300	merozoite surface protein 1 (MSP1)	NS	F200Y	5.971e-06	0.0139518
1	535211	C	T	PF3D7_0113800	DBL containing protein, unknown function	S	2521F	6.039e-06	0.0485724
12	2171640	G	C	PF3D7_1253100	Plasmodium exported protein (PHISTa), unknown function	NS	G53A	6.161e-06	0.00110809
12	2115229	G	C	PF3D7_1252100	rhoptry neck protein 3 (RON3)	NS	T2016R	6.206e-06	0.616501
4	900665	A	G	PF3D7_0420000	zinc finger protein, putative	S	1354L	6.275e-06	0.0976087
13	1744459	T	C	PF3D7_1343800	conserved Plasmodium protein, unknown function	NS	N3010D	6.407e-06	0.0661507
4	726452	A	G	PF3D7_0416600	prohibitin-like protein, putative	NS	Y63C	6.668e-06	0.351739
13	885463	C	G	PF3D7_1321300	conserved Plasmodium membrane protein, unknown function	NS	D268H	6.792e-06	0.336807
2	470013	G	A	PF3D7_0211700	tyrosine kinase-like protein, putative (TKL1)	NS	G75E	7.059e-06	0.225068
7	1073901	T	C	PF3D7_0725300	conserved Plasmodium protein, unknown function	NS	N228S	7.092e-06	0.0153188
3	510073	T	A	PF3D7_0311900	conserved Plasmodium protein, unknown function	NS	I509L	7.13e-06	0.111375
14	221707	C	T	PF3D7_1406200	conserved Plasmodium protein, unknown function	NS	T1288M	7.147e-06	0.0419947
4	434188	G	T	PF3D7_0409000	conserved Plasmodium protein, unknown function	NS	H394N	7.217e-06	0.0045428
14	1452674	G	A	PF3D7_1435800	GTPase Era, putative (ERA)	NS	R24K	7.265e-06	0.0912407
8	1018664	T	A	PF3D7_0823100	RWD domain-containing protein, putative	NS	Q123H	7.272e-06	0.071212
12	2171718	T	G	PF3D7_1253100	Plasmodium exported protein (PHISTa), unknown function	NS	L79R	7.295e-06	0.00106507
14	824289	C	A	PF3D7_1419800.2	glutathione reductase (GR)	NS	V18L	7.44e-06	0.522371
4	1102846	G	A	PF3D7_0424400	surface-associated interspersed protein 4.2 (SURFIN 4.2) (SURF4.2)	NS	E960K	7.444e-06	0.134785
7	619918	G	A	PF3D7_0713600	mitochondrial ribosomal protein S5 precursor, putative	S	662K	7.459e-06	0.0251502
12	380773	G	A	PF3D7_1208200	cysteine repeat modular protein 3 (CRMP3)	NS	G1290S	7.585e-06	0.00200059
10	535816	G	A	PF3D7_1013600	conserved Plasmodium protein, unknown function	NS	R903K	7.647e-06	0.175964
7	453043	T	C	PF3D7_0710000	conserved Plasmodium protein, unknown function	NS	N1490S	7.74e-06	0.0749666
13	2235615	T	C	PF3D7_1356400	phosphatase 2A regulatory subunit-related protein, putative	NS	F176S	7.814e-06	0.00488806
11	690614	G	A	PF3D7_1118200	heat shock protein 90, putative	S	315I	7.825e-06	0.0155305
14	3131485	A	G	PF3D7_1476100	early transcribed membrane protein 14.2 (ETRAMP14.2)	NS	I128V	7.854e-06	0.0318636
6	302456	T	A	PF3D7_0607200	RING zinc finger protein, putative	S	236I	7.857e-06	0.0234886
11	1640309	T	C	PF3D7_1140900	conserved Plasmodium protein, unknown function	S	876K	7.993e-06	0.352377
4	1144054	G	A	PF3D7_0425400	Plasmodium exported protein (PHISTa), unknown function	S	21G	8.108e-06	0.0386585
14	1988462	A	C	PF3D7_1448500	conserved Plasmodium protein, unknown function	NS	I2371M	8.108e-06	0.0820142
10	1316360	G	A	PF3D7_1032900	RNA polymerase II-associated protein 1, putative	S	1530C	8.194e-06	0.133521
12	709764	T	G	PF3D7_1218200	conserved Plasmodium protein, unknown function	NS	N1968H	8.252e-06	0.513916
11	1628393	T	C	PF3D7_1140700	conserved Plasmodium protein, unknown function	NS	N628D	8.256e-06	0.0409938
14	968716	C	T	PF3D7_1423800	vacuolar protein sorting-associated protein 3, putative (VPS3)	NS	P385L	8.368e-06	0.168651
10	487621	T	A	PF3D7_1012700	NLI interacting factor-like phosphatase, putative (NIF4)	NS	L124I	8.426e-06	0.0530251
14	2999459	T	A	PF3D7_1473700	nucleoporin NUP116/NSP116, putative (NUP116)	NS	D966V	9.066e-06	0.0832217
13	474777	A	C	PF3D7_1310800	conserved Plasmodium protein, unknown function	NS	L76V	9.336e-06	0.0672602
5	1101437	T	A	PF3D7_0526600	conserved Plasmodium protein, unknown function	NS	Y79N	9.563e-06	0.297239
5	680484	G	A	PF3D7_0516300	tRNA pseudouridine synthase, putative	NS	M525I	9.7e-06	0.112858
4	1100673	A	G	PF3D7_0424400	surface-associated interspersed protein 4.2 (SURFIN 4.2) (SURF4.2)	NS	D288G	9.715e-06	0.321336
11	1625744	T	A	PF3D7_1140700	conserved Plasmodium protein, unknown function	NS	I1511L	9.909e-06	0.0514592
6	165093	C	T	PF3D7_0604000	conserved Plasmodium protein, unknown function	NS	D1590N	1.005e-05	0.0252461
9	754881	T	C	PF3D7_0918400	conserved Plasmodium protein, unknown function	S	195V	1.031e-05	0.481419
4	342204	A	G	PF3D7_0406500	conserved Plasmodium protein, unknown function	S	617N	1.05e-05	0.0778897
4	295639	A	G	PF3D7_0405400	pre-mRNA-processing-splicing factor 8, putative (PRPF8)	S	1358T	1.058e-05	0.0944526
7	126688	A	C	PF3D7_0703200	conserved Plasmodium protein, unknown function	NS	C150G	1.07e-05	0.0563793
6	576144	T	C	PF3D7_0613800	transcription factor with AP2 domain(s) (ApiAP2)	NS	V3229A	1.095e-05	0.116616
1	239972	G	A	PF3D7_0105700	asparagine-rich antigen Pfa35-2	NS	S436N	1.098e-05	0.323961
14	1441486	A	G	PF3D7_1435600	conserved Plasmodium protein, unknown function	S	464N	1.142e-05	0.853026
3	850544	C	T	PF3D7_0320400	oocyst capsule protein (Cap380)	NS	E2321K	1.19e-05	0.0223541
13	776656	T	C	PF3D7_1318800	translocation protein SEC63 (SEC63)	S	30G	1.194e-05	0.143318
4	147600	A	C	PF3D7_0402400	Plasmodium exported protein, unknown function (GEXP18)	NS	S219A	1.195e-05	0.347572
4	769188	A	G	PF3D7_0417400	conserved Plasmodium protein, unknown function	NS	K4299E	1.208e-05	0.411445
3	357947	G	A	PF3D7_0308100	conserved Plasmodium protein, unknown function	S	543K	1.211e-05	0.103311
14	1595363	A	C	PF3D7_1439300	conserved Plasmodium protein, unknown function	NS	Q238H	1.233e-05	0.256845
8	511228	C	T	PF3D7_0809900	JmjC domain containing protein (JmjC1)	NS	D401N	1.247e-05	0.0661775
2	199406	G	T	PF3D7_0204500	aspartate transaminase (AspAT)	S	55A	1.256e-05	0.234528
6	1027653	A	G	PF3D7_0625300	DNA polymerase 1, putative	S	1169L	1.299e-05	0.0132281
14	1948269	A	T	PF3D7_1447800	calponin homology domain-containing protein, putative	NS	I342F	1.3e-05	0.0891003
7	481598	C	T	PF3D7_0710700	conserved Plasmodium protein, unknown function	NS	S126N	1.315e-05	0.0132921
6	1047774	T	G	PF3D7_0625900	conserved Plasmodium protein, unknown function	NS	N263K	1.328e-05	0.00587219
13	163733	T	C	PF3D7_1303300	conserved Plasmodium protein, unknown function	NS	F273L	1.329e-05	0.181924
6	948405	G	A	PF3D7_0623300	EGF-like membrane protein, putative	S	80C	1.336e-05	0.0611082
6	516710	G	A	PF3D7_0612200	leucine-rich repeat protein (LRR6)	NS	H947Y	1.337e-05	0.870675
5	874379	T	A	PF3D7_0521300	conserved Plasmodium protein, unknown function	NS	K64N	1.351e-05	0.0120705
14	221051	T	A	PF3D7_1406200	conserved Plasmodium protein, unknown function	NS	N1069K	1.366e-05	0.0565277
13	1819300	T	C	PF3D7_1345400	conserved Plasmodium protein, unknown function	S	667E	1.367e-05	0.00641742
7	726830	C	T	PF3D7_0716600	cysteine desulfurase (SufS)	NS	P418S	1.425e-05	0.222747
9	95529	C	A	PF3D7_0902100	serine/threonine protein kinase, FIKK family (FIKK9.2)	NS	A29S	1.428e-05	0.0329843
13	1155056	A	G	PF3D7_1327500	conserved Plasmodium protein, unknown function	NS	N12S	1.428e-05	0.0371227
1	468893	T	A	PF3D7_0112200	multidrug resistance-associated protein 1 (MRP1)	NS	F1390I	1.431e-05	0.0183945
8	502858	C	T	PF3D7_0809800	conserved Plasmodium protein, unknown function	NS	V1213M	1.443e-05	0.302911
9	95530	T	A	PF3D7_0902100	serine/threonine protein kinase, FIKK family (FIKK9.2)	S	28I	1.474e-05	0.0323074
2	529739	A	G	PF3D7_0212800	multidrug efflux pump, putative	NS	I497M	1.484e-05	0.196748
7	247817	T	C	PF3D7_0705000	methyltransferase, putative	NS	K779R	1.491e-05	0.0731814
1	399716	T	G	PF3D7_0110500	bromodomain protein, putative	NS	N1042K	1.501e-05	0.116693
8	490297	T	A	PF3D7_0809600	peptidase family C50, putative	NS	E2362D	1.504e-05	0.0438372
13	2084460	T	A	PF3D7_1352300	conserved Plasmodium protein, unknown function	NS	K357N	1.615e-05	0.130795
12	386882	A	T	PF3D7_1208200	cysteine repeat modular protein 3 (CRMP3)	NS	N3326I	1.628e-05	0.0130896
11	138985	T	C	PF3D7_1103000	conserved Plasmodium protein, unknown function	NS	L76P	1.629e-05	0.0376858
13	1596082	A	C	PF3D7_1339700	conserved Plasmodium protein, unknown function	NS	L80R	1.637e-05	0.169406
6	981722	T	C	PF3D7_0624000	hexokinase (HK)	S	219C	1.642e-05	0.0153264
14	3101577	C	G	PF3D7_1475400	cysteine repeat modular protein 4 (CRMP4)	NS	E1069Q	1.647e-05	0.112446
2	558953	A	G	PF3D7_0213800	conserved Plasmodium protein, unknown function	S	123T	1.74e-05	0.0229886
8	1261187	A	T	PF3D7_0829500	conserved Plasmodium protein, unknown function	NS	Y1838N	1.796e-05	0.0652226
13	1465791	A	T	PF3D7_1335900	thrombospondin-related anonymous protein (TRAP)	NS	L277I	1.798e-05	0.0733084
7	121516	G	A	PF3D7_0703100	conserved Plasmodium protein, unknown function	NS	E35K	1.802e-05	0.0344067
7	257953	G	C	PF3D7_0705200	conserved Plasmodium protein, unknown function	NS	C623S	1.81e-05	0.0624312
4	138684	A	C	PF3D7_0402300	reticulocyte binding protein homologue 1 (RH1)	NS	K316T	1.814e-05	0.003637
13	533261	A	T	PF3D7_1312700	probable protein, unknown function	NS	I233N	2.016e-05	0.149849
1	530002	G	A	PF3D7_0113800	DBL containing protein, unknown function	NS	G966S	2.029e-05	0.128073
13	2075149	G	T	PF3D7_1352000	conserved Plasmodium protein, unknown function	NS	A1945S	2.032e-05	0.280154
14	376532	T	C	PF3D7_1409600	conserved Plasmodium protein, unknown function	NS	V578A	2.041e-05	0.0995907
13	2417474	A	G	PF3D7_1360500	guanylyl cyclase beta (GCbeta)	NS	N956S	2.102e-05	0.225473
13	767738	G	C	PF3D7_1318500	conserved Plasmodium protein, unknown function	NS	E219Q	2.171e-05	0.132184
8	1311132	G	A	PF3D7_0830800	surface-associated interspersed protein 8.2 (SURFIN 8.2) (SURF8.2)	NS	D166N	2.176e-05	0.0647038
6	435740	A	T	PF3D7_0610100	pre-mRNA-splicing factor SLU7, putative (SLU7)	S	134G	2.184e-05	0.00735094
14	126288	A	T	PF3D7_1403400	conserved Plasmodium protein, unknown function	NS	N58Y	2.184e-05	0.424886
5	469834	G	A	PF3D7_0511100	conserved Plasmodium protein, unknown function	NS	D118N	2.2e-05	0.138265
12	498943	A	G	PF3D7_1211300	DNA helicase MCM8, putative (MCM8)	S	1066L1	2.239e-05	0.0833559
7	475213	A	G	PF3D7_0710400	DNA repair protein RAD14, putative (RAD14)	S	197L	2.246e-05	0.0377382
6	574938	A	C	PF3D7_0613800	transcription factor with AP2 domain(s) (ApiAP2)	NS	I2934L	2.32e-05	0.158184
9	1085269	A	G	PF3D7_0926600	conserved Plasmodium membrane protein, unknown function	S	192L1	2.321e-05	0.154062
3	949225	T	C	PF3D7_0322600	conserved Plasmodium protein, unknown function	S	284C	2.353e-05	0.0454686
4	1100903	C	T	PF3D7_0424400	surface-associated interspersed protein 4.2 (SURFIN 4.2) (SURF4.2)	S	365L	2.388e-05	0.384758
7	1206069	A	G	PF3D7_0728100	conserved Plasmodium membrane protein, unknown function	S	1411N	2.389e-05	0.288979
2	839620	T	C	PF3D7_0220800	cytoadherence linked asexual protein 2 (CLAG2)	S	260L	2.397e-05	0.108717
12	817730	G	A	PF3D7_1220400	debranching enzyme-associated ribonuclease, putative (DRN1)	S	274E	2.435e-05	0.166055
2	630123	C	T	PF3D7_0215300	acyl-CoA synthetase (ACS8)	NS	V396I	2.44e-05	0.0682275
7	818472	G	A	PF3D7_0718300	cysteine repeat modular protein 2 (CRMP2)	S	525H	2.527e-05	0.0530881
12	2169319	C	T	PF3D7_1253000	gametocyte erythrocyte cytosolic protein (GECO)	NS	R324C	2.571e-05	0.00970503
8	1147488	C	A	PF3D7_0826300	SPRY domain, putative	NS	P441H	2.659e-05	0.0626958
7	1116853	C	T	PF3D7_0726400	conserved Plasmodium membrane protein, unknown function	S	2366S	2.667e-05	0.13764
14	582701	G	A	PF3D7_1414500	atypical protein kinase, ABC-1 family, putative (ABCk2)	S	1435Y	2.674e-05	0.20446
8	407080	T	C	PF3D7_0808000	conserved Plasmodium protein, unknown function	S	695V	2.691e-05	0.0322138
2	531270	A	G	PF3D7_0212800	multidrug efflux pump, putative	NS	I1008V	2.691e-05	0.0572904
13	2061159	T	A	PF3D7_1351700	inner membrane complex protein 1f, putative (IMC1f)	NS	Y398N	2.762e-05	0.152803
13	2755017	T	G	PF3D7_1369200	conserved Plasmodium protein, unknown function	NS	F1808C	2.817e-05	0.178061
5	302306	G	T	PF3D7_0507300	conserved Plasmodium protein, unknown function	NS	A769D	2.829e-05	0.0529165
9	911117	T	C	PF3D7_0922400	para-aminobenzoic acid synthetase (pBAS)	S	798D	2.895e-05	0.180554
9	1182722	T	G	PF3D7_0929600	G2 protein, putative	NS	K262Q	2.932e-05	0.00888121
6	543181	T	C	PF3D7_0613300	rhoptry protein ROP14 (ROP14)	NS	N389D	2.967e-05	0.195474
6	543180	T	G	PF3D7_0613300	rhoptry protein ROP14 (ROP14)	NS	N389T	2.967e-05	0.195474
14	3216503	T	G	PF3D7_1478100	Plasmodium exported protein (hyp13), unknown function	NS	K214Q	2.984e-05	0.0495087
8	739211	G	T	PF3D7_0815800	vacuolar protein sorting-associated protein 9, putative (VPS9)	NS	N657K	3.023e-05	0.0211291
14	2071735	G	A	PF3D7_1450500	conserved Plasmodium protein, unknown function	S	504D	3.143e-05	0.0790015
5	756214	C	T	PF3D7_0518100	RAP protein, putative	NS	R973C	3.164e-05	0.204962
14	2094945	C	T	PF3D7_1451200	conserved Plasmodium protein, unknown function	NS	D1304N	3.18e-05	0.0724015
8	727744	C	G	PF3D7_0815500	conserved Plasmodium protein, unknown function	NS	S28C	3.194e-05	0.0331165
1	536003	T	C	PF3D7_0113800	DBL containing protein, unknown function	S	2785F	3.32e-05	0.00912579
13	2530660	A	G	PF3D7_1362900	conserved Plasmodium protein, unknown function	NS	K1363R	3.326e-05	0.137016
6	416051	A	G	PF3D7_0609700	conserved Plasmodium protein, unknown function	S	742K	3.329e-05	0.100404
13	541289	A	G	PF3D7_1312800	conserved Plasmodium protein, unknown function	S	833N	3.333e-05	0.545992
14	2839983	C	A	PF3D7_1469200	shewanella-like protein phosphatase 1, putative (SHLP1)	NS	V3L	3.349e-05	0.0318871
13	1569303	T	C	PF3D7_1338900	serine/threonine protein kinase, putative	NS	K623E	3.372e-05	0.0157558
5	855019	G	A	PF3D7_0520800	conserved Plasmodium protein, unknown function	S	336V	3.402e-05	0.114979
7	441220	G	A	PF3D7_0709900	conserved Plasmodium membrane protein, unknown function	S	1502S	3.421e-05	0.069716
13	2091678	A	G	PF3D7_1352400	conserved Plasmodium protein, unknown function	NS	Y1429C	3.437e-05	0.132608
8	506092	A	C	PF3D7_0809800	conserved Plasmodium protein, unknown function	NS	F203V	3.441e-05	0.0645136
12	1167283	C	T	PF3D7_1228700	conserved Plasmodium protein, unknown function	S	592D	3.453e-05	0.0498892
2	870874	G	C	PF3D7_0221700	Plasmodium exported protein, unknown function	NS	S65.	3.47e-05	0.119081
14	1480824	C	T	PF3D7_1436300	translocon component PTEX150 (PTEX150)	NS	P350S	3.493e-05	0.0479329
3	552525	T	C	PF3D7_0313600	conserved Plasmodium protein, unknown function	NS	N421D	3.508e-05	0.104886
9	1202514	C	A	PF3D7_0930300	merozoite surface protein 1 (MSP1)	NS	L235I	3.572e-05	0.0204438
13	1110678	T	C	PF3D7_1326600	conserved Plasmodium protein, unknown function	NS	I935T	3.585e-05	0.0561517
11	1901449	T	A	PF3D7_1147800.1	merozoite adhesive erythrocytic binding protein (MAEBL)	NS	N682K	3.596e-05	0.437417
13	1150472	T	C	PF3D7_1327300	conserved Plasmodium protein, unknown function	NS	I1585T	3.605e-05	0.469015
8	739292	T	G	PF3D7_0815800	vacuolar protein sorting-associated protein 9, putative (VPS9)	S	630S	3.625e-05	0.0150695
13	1596127	T	C	PF3D7_1339700	conserved Plasmodium protein, unknown function	NS	N65S	3.701e-05	0.158591
6	1268688	T	A	PF3D7_0630300	DNA polymerase epsilon, catalytic subunit a, putative	S	268I	3.733e-05	0.0359493
12	444829	C	T	PF3D7_1209600	porphobilinogen deaminase (PBGD)	NS	H384Y	3.759e-05	0.700377
7	169310	T	C	PF3D7_0704000	conserved Plasmodium membrane protein, unknown function	NS	I2662M	3.761e-05	0.166475
9	85182	A	G	PF3D7_0901800	Plasmodium exported protein, unknown function	NS	K128E	3.77e-05	0.116279
14	1486971	T	A	PF3D7_1436400	conserved Plasmodium protein, unknown function	NS	F936I	3.861e-05	0.022776
3	718132	T	A	PF3D7_0317500	kinesin-5 (EG5)	NS	K1084M	3.883e-05	0.076504
8	1354427	A	G	PF3D7_0831500	Plasmodium exported protein (PHIST), unknown function	NS	M256V	3.92e-05	0.130196
11	1376357	A	T	PF3D7_1135100	protein phosphatase PPM8, putative (PPM8)	NS	F102Y	3.986e-05	0.186446
7	616946	A	G	PF3D7_0713500	conserved Plasmodium protein, unknown function	S	854K	4.074e-05	0.0841251
13	1194516	A	G	PF3D7_1328200	conserved Plasmodium protein, unknown function	NS	N2511S	4.112e-05	0.098341
13	1478081	A	G	PF3D7_1336400	RanBPM and CLTH-like protein, putative	S	243S	4.204e-05	0.403233
7	616673	C	A	PF3D7_0713500	conserved Plasmodium protein, unknown function	S	763T	4.209e-05	0.272131
7	477426	C	T	PF3D7_0710500	conserved Plasmodium protein, unknown function	NS	V43I	4.212e-05	0.544706
5	482122	A	G	PF3D7_0511400	conserved Plasmodium protein, unknown function	NS	S234G	4.267e-05	0.038668
14	1688881	A	C	PF3D7_1441300	serine/threonine protein kinase, putative	NS	E2156D	4.331e-05	0.149121
11	435211	A	C	PF3D7_1111000	tRNA m5C-methyltransferase, putative	NS	N137T	4.362e-05	0.00483944
14	240083	A	C	PF3D7_1406600	ATP-dependent Clp protease, putative (ClpC)	NS	N113H	4.4e-05	0.0857744
4	992676	A	T	PF3D7_0421700	conserved Plasmodium protein, unknown function	NS	V562E	4.417e-05	0.10706
14	2486570	A	G	PF3D7_1461100	conserved Plasmodium protein, unknown function	NS	D143G	4.419e-05	0.137382
10	87127	T	C	PF3D7_1001600	alpha/beta hydrolase, putative	NS	N568S	4.458e-05	0.0282366
5	345188	G	A	PF3D7_0508400	transcription factor IIb, putative	S	20K	4.557e-05	0.0268978
4	1063872	A	G	PF3D7_0423600	conserved Plasmodium protein, unknown function	S	919S	4.59e-05	0.00638175
4	299224	A	G	PF3D7_0405400	pre-mRNA-processing-splicing factor 8, putative (PRPF8)	S	2553E	4.593e-05	0.0754366
13	140130	A	T	PF3D7_1302500	conserved Plasmodium protein, unknown function	NS	F155L	4.613e-05	0.37506
10	928646	T	A	PF3D7_1022200	conserved Plasmodium membrane protein, unknown function	NS	L125F	4.726e-05	0.146152
14	2061817	G	C	PF3D7_1450400	zinc finger protein, putative	NS	F1218L	4.837e-05	0.153943
13	1775996	C	A	PF3D7_1344300	conserved protein, unknown function	NS	D854Y	4.872e-05	0.142292
9	1110640	G	C	PF3D7_0927200	zinc finger protein, putative	NS	E956D	4.994e-05	0.0574947
13	253057	A	G	PF3D7_1305100	conserved Plasmodium protein, unknown function	S	244D	4.996e-05	0.141193
14	1718026	A	C	PF3D7_1442400	conserved Plasmodium protein, unknown function	NS	N286H	5e-05	0.292502
14	3216498	G	C	PF3D7_1478100	Plasmodium exported protein (hyp13), unknown function	NS	S215R	5.041e-05	0.0625924
10	152787	T	C	PF3D7_1003400	conserved Plasmodium protein, unknown function	S	1910L	5.178e-05	0.669738
13	158412	T	C	PF3D7_1303000	conserved Plasmodium protein, unknown function	S	35T	5.217e-05	0.0685657
14	2520675	T	A	PF3D7_1462100	conserved Plasmodium protein, unknown function	NS	K845N	5.253e-05	0.129787
11	116143	A	T	PF3D7_1102400	flavoprotein, putative	NS	I144K	5.262e-05	0.139391
4	462311	T	C	PF3D7_0409900	actin-like protein, putative (ALP5b)	NS	I311V	5.323e-05	0.0741099
4	1134777	C	G	PF3D7_0425100	Plasmodium exported protein (hyp6), unknown function	NS	E86Q	5.402e-05	0.015283
2	870875	A	T	PF3D7_0221700	Plasmodium exported protein, unknown function	NS	S65T	5.417e-05	0.160281
4	1100902	T	G	PF3D7_0424400	surface-associated interspersed protein 4.2 (SURFIN 4.2) (SURF4.2)	NS	F364L	5.463e-05	0.501057
13	2575636	G	C	PF3D7_1364200	conserved Plasmodium protein, unknown function	NS	H551D	5.543e-05	0.208209
8	486640	T	C	PF3D7_0809600	peptidase family C50, putative	S	3581E	5.63e-05	0.026512
13	2087739	T	A	PF3D7_1352400	conserved Plasmodium protein, unknown function	NS	F116Y	5.8e-05	0.454595
13	2587460	G	A	PF3D7_1364400	conserved Plasmodium protein, unknown function	NS	G810E	5.808e-05	0.191741
1	529055	C	A	PF3D7_0113800	DBL containing protein, unknown function	NS	P650H	5.899e-05	0.215295
10	663744	T	C	PF3D7_1016500	Plasmodium exported protein (PHISTc), unknown function	NS	H101R	5.919e-05	0.0245599
10	207867	T	A	PF3D7_1004400	RNA-binding protein, putative	NS	K592N	6.013e-05	0.0421521
2	105043	C	G	PF3D7_0202000	knob-associated histidine-rich protein (KAHRP)	NS	G103R	6.091e-05	0.37869
3	981014	A	T	PF3D7_0323400	Rh5 interacting protein (RIPR)	NS	Y985N	6.095e-05	0.00928141
14	1362746	G	A	PF3D7_1433900	protein kinase, putative	S	915S	6.137e-05	0.108422
12	1212111	A	T	PF3D7_1229500	T-complex protein 1 subunit gamma (CCT3)	S	59V	6.197e-05	0.248272
8	555949	T	C	PF3D7_0811000	cullin-1, putative (CUL1)	NS	F505L	6.296e-05	0.145202
5	921797	A	G	PF3D7_0522400	conserved Plasmodium protein, unknown function	NS	N4526D	6.296e-05	0.297584
14	1058730	G	T	PF3D7_1427100	lipase, putative	NS	A857S	6.33e-05	0.274631
10	494817	A	T	PF3D7_1012800	conserved Plasmodium protein, unknown function	NS	K756N	6.363e-05	0.621749
8	476177	A	T	PF3D7_0809400	conserved Plasmodium protein, unknown function	NS	N202I	6.413e-05	0.246811
4	189797	A	G	PF3D7_0403400	conserved Plasmodium protein, unknown function	NS	N2253S	6.428e-05	0.0604456
3	892045	C	T	PF3D7_0321300	conserved Plasmodium protein, unknown function	S	240S	6.481e-05	0.0458066
12	1953612	A	G	PF3D7_1247300	GPI mannosyltransferase 2, putative	NS	T349A	6.588e-05	0.211623
14	330940	C	T	PF3D7_1408700	conserved Plasmodium protein, unknown function	NS	E5177K	6.591e-05	0.180117
9	1129233	T	C	PF3D7_0927800	cytochrome c oxidase subunit 5B, putative (COX5B)	S	121D	6.632e-05	0.00964823
12	2155453	G	A	PF3D7_1252700	Plasmodium exported protein (PHISTb), unknown function	NS	V228I	6.796e-05	0.116997
9	123613	A	G	PF3D7_0902800	serine repeat antigen 9 (SERA9)	S	269L1	6.96e-05	0.0968353
14	2760942	T	C	PF3D7_1467600	conserved Plasmodium protein, unknown function	NS	K1070R	6.96e-05	0.0381058
4	660753	T	G	PF3D7_0414700	GTP-binding protein, putative	NS	L44V	7.008e-05	0.0700906
7	466156	G	A	PF3D7_0710200	conserved Plasmodium protein, unknown function	NS	D1018N	7.03e-05	0.00741859
14	1735437	G	T	PF3D7_1442600	TRAP-like protein (TREP)	NS	S1718I	7.143e-05	0.121276
7	84826	T	G	PF3D7_0702000	Plasmodium exported protein (hyp12), unknown function	NS	F10L	7.241e-05	0.0454348
13	1977774	T	C	PF3D7_1349300	tyrosine kinase-like protein (TKL3)	NS	V169A	7.255e-05	0.0358911
8	969935	C	T	PF3D7_0821600	clp1-related protein, putative	S	82N	7.283e-05	0.124916
8	1225428	C	T	PF3D7_0828400	mitochondrial inner membrane protein OXA1, putative (OXA1)	NS	G146R	7.31e-05	0.223245
13	2837469	A	C	PF3D7_1372100	Plasmodium exported protein (PHISTb), unknown function (GEXP04)	NS	T81P	7.337e-05	0.14747
14	2868095	A	G	PF3D7_1469900	conserved Plasmodium protein, unknown function	NS	N370S	7.464e-05	0.0320855
3	974429	A	T	PF3D7_0323100	conserved Plasmodium protein, unknown function	S	1088T	7.549e-05	0.0571063
12	900330	G	A	PF3D7_1222500	ATP-binding protein, putative	NS	P56S	7.572e-05	0.3619
7	1095329	A	G	PF3D7_0726100	Plasmodium exported protein, unknown function	NS	S217P	7.619e-05	0.0123223
11	1019560	T	C	PF3D7_1126100	autophagy-related protein 7, putative (ATG7)	NS	E979G	7.684e-05	0.0246715
14	1972890	C	G	PF3D7_1448300	conserved Plasmodium protein, unknown function	NS	A1512P	7.687e-05	0.304492
7	432928	C	A	PF3D7_0709600	ribonucleases P/MRP protein subunit POP1, putative (POP1)	NS	E277D	7.821e-05	0.22662
14	1808902	G	A	PF3D7_1444100	conserved Plasmodium protein, unknown function	NS	H5071Y	7.994e-05	0.178112
12	366492	A	G	PF3D7_1208100	conserved Plasmodium protein, unknown function	NS	I1486M	8.111e-05	0.144652
13	1751153	G	A	PF3D7_1343800	conserved Plasmodium protein, unknown function	S	778N	8.254e-05	0.0828325
13	156247	A	G	PF3D7_1302900	conserved Plasmodium protein, unknown function	NS	N419S	8.314e-05	0.173893
4	992672	A	T	PF3D7_0421700	conserved Plasmodium protein, unknown function	NS	D563E	8.407e-05	0.319796
9	634019	C	T	PF3D7_0914800	GINS complex subunit Psf3, putative	NS	S61N	8.546e-05	0.14926
9	714759	T	A	PF3D7_0917100	N-glycosylase/DNA lyase, putative (OGG1)	NS	D244V	8.56e-05	0.20092
7	1202553	G	C	PF3D7_0728100	conserved Plasmodium membrane protein, unknown function	S	2583L	8.656e-05	0.147454
14	372494	G	C	PF3D7_1409500	conserved Plasmodium protein, unknown function	NS	D706H	8.693e-05	0.156907
8	150033	T	C	PF3D7_0802000	glutamate dehydrogenase, putative (GDH3)	S	1315I	8.732e-05	0.0253945
2	69407	C	T	PF3D7_0201400	Plasmodium exported protein (hyp10), unknown function	NS	T36M	8.753e-05	0.490067
14	3232835	T	C	PF3D7_1478600	EMP1-trafficking protein (PTP3)	NS	L66S	8.87e-05	0.382419
11	1331760	A	G	PF3D7_1134200	conserved Plasmodium protein, unknown function	NS	T1672A	8.927e-05	0.38663
14	1999655	G	C	PF3D7_1448700	conserved Plasmodium protein, unknown function	NS	S3T	9.135e-05	0.0943357
12	2115951	G	T	PF3D7_1252100	rhoptry neck protein 3 (RON3)	NS	N1775K	9.196e-05	0.315568
7	159928	T	G	PF3D7_0703900	conserved Plasmodium membrane protein, unknown function	NS	N2157H	9.274e-05	0.00354117
7	481542	T	C	PF3D7_0710700	conserved Plasmodium protein, unknown function	NS	I145V	9.404e-05	0.0201344
14	1032012	C	T	PF3D7_1426600	conserved Plasmodium protein, unknown function	NS	V1117M	9.437e-05	0.56324
13	1512247	C	A	PF3D7_1337500	conserved Plasmodium protein, unknown function	NS	M2449I	9.493e-05	0.0262808
10	1016335	C	T	PF3D7_1024000	conserved Plasmodium protein, unknown function	S	480F	9.607e-05	0.0840117
13	452988	G	A	PF3D7_1310100	conserved Plasmodium protein, unknown function	NS	S864N	9.611e-05	0.186863
9	754959	G	A	PF3D7_0918400	conserved Plasmodium protein, unknown function	S	221K	9.655e-05	0.575938
12	1902678	T	C	PF3D7_1245600	kinesin, putative	NS	M797V	9.847e-05	0.179482
6	370698	C	T	PF3D7_0609000	conserved Plasmodium protein, unknown function	S	146T	0.000101	0.0701954
4	1100898	A	T	PF3D7_0424400	surface-associated interspersed protein 4.2 (SURFIN 4.2) (SURF4.2)	NS	Y363F	0.0001051	0.515103
8	471213	A	G	PF3D7_0809200	asparagine-rich antigen Pfa55-14 (pfa55-14)	S	227Y	0.000106	0.0158617
13	1259560	A	C	PF3D7_1329600	conserved Plasmodium protein, unknown function	NS	I101R	0.0001061	0.906998
12	332824	A	C	PF3D7_1207200	conserved Plasmodium protein, unknown function	NS	N1661K	0.0001062	0.0135732
7	467011	A	G	PF3D7_0710200	conserved Plasmodium protein, unknown function	NS	I1303V	0.0001065	0.0212333
13	1618296	A	G	PF3D7_1340600	RNA lariat debranching enzyme, putative (DBR1)	NS	L478P	0.000107	0.00262648
13	2104131	G	A	PF3D7_1352700	P-loop containing nucleoside triphosphate hydrolase, putative	NS	E883K	0.0001074	0.187017
4	228005	A	G	PF3D7_0404100	transcription factor with AP2 domain(s), putative (ApiAP2)	S	1243N	0.0001085	0.0445236
12	440744	C	T	PF3D7_1209500.1	cGMP-specific phosphodiesterase (PDE1)	S	307F	0.0001105	0.270101
14	441017	C	A	PF3D7_1411000.1	conserved Plasmodium protein, unknown function	NS	S159R	0.0001109	0.0142401
13	1683584	C	T	PF3D7_1342900	transcription factor with AP2 domain(s) (ApiAP2)	S	3462K	0.0001137	0.0354815
12	2145373	C	T	PF3D7_1252500	Plasmodium exported protein, unknown function	NS	V360I	0.0001141	0.0169529
6	440159	A	G	PF3D7_0610200	conserved Plasmodium protein, unknown function	S	129V	0.0001146	0.11046
2	193946	G	A	PF3D7_0204200	conserved Plasmodium protein, unknown function	S	233E	0.0001157	0.105215
5	899289	T	A	PF3D7_0522100	conserved Plasmodium protein, unknown function	NS	K156N	0.0001168	0.438146
7	239818	A	T	PF3D7_0704800	conserved Plasmodium protein, unknown function	NS	N745K	0.0001172	0.104029
3	434488	C	T	PF3D7_0310200	phd finger protein, putative	NS	A2400V	0.0001175	0.387618
3	493645	C	T	PF3D7_0311400	protein kinase, putative	S	1561D	0.0001176	0.131193
10	1266567	C	T	PF3D7_1031400.1	OTU-like cysteine protease, putative	NS	T200I	0.0001177	0.0835726
8	1325832	A	G	PF3D7_0831100	surface-associated interspersed protein 8.1 (SURFIN 8.1) (SURF8.1)	NS	E230G	0.0001178	0.185277
5	84310	T	G	PF3D7_0501600	rhoptry-associated protein 2 (RAP2)	NS	T310P	0.0001179	0.566189
13	770951	G	T	PF3D7_1318700	conserved Plasmodium protein, unknown function	NS	H649N	0.0001182	0.135433
4	807810	C	T	PF3D7_0418000	conserved Plasmodium protein, unknown function	NS	S4211F	0.0001182	0.0781074
6	152272	C	T	PF3D7_0603700	phenylalanine--tRNA ligase (mFRS)	S	406C	0.0001193	0.0891597
4	109408	T	A	PF3D7_0401900	acyl-CoA synthetase (ACS6)	NS	I630L	0.0001202	0.0949332
5	847625	C	T	PF3D7_0520700	conserved Plasmodium protein, unknown function	S	381L	0.0001205	0.381337
9	1128951	C	T	PF3D7_0927800	cytochrome c oxidase subunit 5B, putative (COX5B)	S	27Y	0.0001212	0.335558
4	792257	C	A	PF3D7_0417900	conserved Plasmodium protein, unknown function	NS	Q512K	0.0001242	0.184524
5	84309	G	T	PF3D7_0501600	rhoptry-associated protein 2 (RAP2)	NS	T310K	0.000126	0.577802
9	1204827	A	G	PF3D7_0930300	merozoite surface protein 1 (MSP1)	NS	I1006V	0.0001265	0.119513
3	467546	T	G	PF3D7_0310900	conserved Plasmodium protein, unknown function	NS	C488G	0.0001267	0.580095
10	222082	G	A	PF3D7_1004800	ADP/ATP carrier protein, putative	S	46K	0.0001295	0.246236
5	679399	T	C	PF3D7_0516300	tRNA pseudouridine synthase, putative	S	164L	0.0001301	0.00691079
11	704608	A	G	PF3D7_1118500	box C/D snoRNP rRNA 2'-O-methylation factor, putative	S	478Q	0.0001308	0.163852
13	2718377	A	G	PF3D7_1368300	conserved Plasmodium protein, unknown function	S	101K	0.0001325	0.0878624
13	446584	A	G	PF3D7_1309800	conserved Plasmodium protein, unknown function	S	25D	0.0001331	0.133719
7	468801	G	A	PF3D7_0710200	conserved Plasmodium protein, unknown function	S	1899E	0.0001343	0.0358282
14	910818	G	C	PF3D7_1422600	conserved Plasmodium protein, unknown function	NS	E198Q	0.0001343	0.509399
14	471240	A	T	PF3D7_1411500	conserved Plasmodium protein, unknown function	NS	N690Y	0.0001359	0.296662
11	506679	T	A	PF3D7_1113000	conserved Plasmodium protein, unknown function	S	4570V	0.0001371	0.231247
7	910194	G	A	PF3D7_0721000	conserved Plasmodium membrane protein, unknown function	NS	R1968K	0.0001371	0.221004
1	179952	A	G	PF3D7_0104100	conserved Plasmodium membrane protein, unknown function	NS	H513R	0.0001377	0.709939
6	532523	A	G	PF3D7_0612900	nucleolar GTP-binding protein 1, putative	S	466V	0.0001382	0.374146
9	1202426	A	C	PF3D7_0930300	merozoite surface protein 1 (MSP1)	S	205A	0.0001396	0.125437
10	582695	T	C	PF3D7_1014600	transcriptional coactivator ADA2 (ADA2)	NS	I2132M	0.0001398	0.230013
1	318578	A	G	PF3D7_0107600	serine/threonine protein kinase, putative	NS	K1321E	0.0001399	0.0288995
14	2927615	G	T	PF3D7_1471600	conserved Plasmodium protein, unknown function	NS	K494N	0.0001437	0.0579203
13	853685	T	A	PF3D7_1320700	conserved Plasmodium protein, unknown function	NS	S1342T	0.0001449	0.202656
9	1437244	C	A	PF3D7_0936300	ring-exported protein 3 (REX3)	NS	V142L	0.0001462	0.125577
12	1681360	A	G	PF3D7_1239900	vacuolar protein sorting-associated protein 16, putative (VPS16)	S	59D	0.0001463	0.19886
12	1362218	T	C	PF3D7_1233200.1	conserved Plasmodium protein, unknown function	S	2710A	0.0001468	0.163071
4	924115	T	C	PF3D7_0420300	transcription factor with AP2 domain(s) (ApiAP2)	S	2042S	0.0001469	0.274622
4	898452	A	G	PF3D7_0420000	zinc finger protein, putative	S	2091I	0.0001474	0.331028
4	922780	G	A	PF3D7_0420300	transcription factor with AP2 domain(s) (ApiAP2)	S	1597Q	0.000148	0.111462
11	1375516	C	G	PF3D7_1135100	protein phosphatase PPM8, putative (PPM8)	S	382V	0.0001493	0.211943
12	1928111	C	G	PF3D7_1246300	conserved Plasmodium protein, unknown function	NS	P595A	0.0001493	0.132255
1	529404	G	A	PF3D7_0113800	DBL containing protein, unknown function	S	766P	0.0001495	0.10186
11	1495843	T	C	PF3D7_1138000	conserved Plasmodium protein, unknown function	S	2750Y	0.0001521	0.0426041
4	1137348	T	C	PF3D7_0425200	Plasmodium exported protein (hyp15), unknown function	NS	F219S	0.0001541	0.0992419
9	424431	T	C	PF3D7_0909400	exoribonuclease, putative	S	87N	0.0001543	0.0162606
14	910816	A	T	PF3D7_1422600	conserved Plasmodium protein, unknown function	NS	Q197L	0.0001587	0.52557
13	1465964	G	T	PF3D7_1335900	thrombospondin-related anonymous protein (TRAP)	NS	A219E	0.0001592	0.129804
7	957007	C	T	PF3D7_0722500	cell cycle control protein cwf15, putative	S	263E	0.0001594	0.259554
4	367058	A	C	PF3D7_0407300	transcription factor, putative	NS	N227T	0.0001602	0.141125
2	870872	C	A	PF3D7_0221700	Plasmodium exported protein, unknown function	NS	D66Y	0.0001609	0.120966
9	771619	C	A	PF3D7_0918700	conserved Plasmodium protein, unknown function	NS	T674K	0.0001623	0.022428
4	1100499	C	A	PF3D7_0424400	surface-associated interspersed protein 4.2 (SURFIN 4.2) (SURF4.2)	NS	A230D	0.0001625	0.0273228
12	1866568	G	A	PF3D7_1244500	conserved Plasmodium protein, unknown function	NS	P32S	0.0001636	0.123647
5	1218654	G	A	PF3D7_0529800	conserved Plasmodium protein, unknown function	NS	V1667I	0.0001636	0.0698626
6	492032	C	G	PF3D7_0611800	conserved Plasmodium protein, unknown function	NS	D3037H	0.0001651	0.0564487
5	840490	T	A	PF3D7_0520400	conserved Plasmodium protein, unknown function	NS	K24I	0.0001659	0.120592
5	840501	G	C	PF3D7_0520400	conserved Plasmodium protein, unknown function	NS	N20K	0.0001678	0.0985194
13	1920499	T	C	PF3D7_1348000	conserved Plasmodium protein, unknown function	NS	I1025V	0.0001691	0.209071
8	485479	G	A	PF3D7_0809600	peptidase family C50, putative	S	3968N	0.0001699	0.113582
4	537052	T	A	PF3D7_0412000	conserved Plasmodium protein, unknown function	NS	D93E	0.0001723	0.330455
5	934147	T	C	PF3D7_0522400	conserved Plasmodium protein, unknown function	S	8586L	0.0001732	0.215994
7	385925	T	A	PF3D7_0708500	heat shock protein 86 family protein	NS	Q799H	0.0001733	0.251826
6	330037	G	A	PF3D7_0607800	GTP-binding protein, putative	S	563I	0.0001766	0.19774
11	1099701	G	A	PF3D7_1128300	6-phosphofructokinase (PFK11)	NS	R1218C	0.0001776	0.0216162
12	1475311	G	A	PF3D7_1235300	CCR4-NOT transcription complex subunit 4, putative (NOT4)	S	1533K	0.0001782	0.198245
12	1649636	A	C	PF3D7_1239500	DNA gyrase subunit B (GyrB)	NS	N324H	0.0001782	0.0589087
10	598372	C	T	PF3D7_1014800	conserved Plasmodium protein, unknown function	S	424L	0.0001786	0.15526
10	1335368	T	A	PF3D7_1033200	early transcribed membrane protein 10.2 (ETRAMP10.2)	NS	N49K	0.0001787	0.0740866
14	86798	T	A	PF3D7_1402300	26S proteasome regulatory subunit RPN6 (RPN6)	NS	K362N	0.0001791	0.264467
6	435003	G	T	PF3D7_0610100	pre-mRNA-splicing factor SLU7, putative (SLU7)	NS	T380K	0.0001796	0.00986774
13	2572875	C	T	PF3D7_1364200	conserved Plasmodium protein, unknown function	NS	R1471K	0.0001802	0.236864
12	181380	T	C	PF3D7_1203400	transporter, putative	S	1073F	0.0001805	0.184764
1	558256	A	G	PF3D7_0114500	Plasmodium exported protein (hyp10), unknown function	NS	I93T	0.0001821	0.343492
12	1041028	T	C	PF3D7_1225700	conserved Plasmodium protein, unknown function	NS	N963S	0.0001821	0.205801
4	781457	T	C	PF3D7_0417600	conserved Plasmodium protein, unknown function	NS	Q406R	0.0001823	0.188579
5	146696	A	G	PF3D7_0503600	myosin B (MyoB)	S	783N	0.0001833	0.17597
4	885594	C	G	PF3D7_0419900	phosphatidylinositol 4-kinase, putative	NS	N2422K	0.0001856	0.0276762
11	1640263	T	G	PF3D7_1140900	conserved Plasmodium protein, unknown function	NS	K892Q	0.0001862	0.80561
14	3014048	T	A	PF3D7_1474000	probable protein, unknown function	S	1284G	0.0001868	0.177656
14	407357	G	T	PF3D7_1410300	WD repeat-containing protein, putative	NS	Q3236K	0.0001886	0.118457
14	338936	A	G	PF3D7_1408700	conserved Plasmodium protein, unknown function	S	2511Y	0.0001908	0.0303861
12	76979	T	A	PF3D7_1201000	Plasmodium exported protein (PHISTb), unknown function	NS	K610M	0.000191	0.295956
7	1257296	G	A	PF3D7_0729500	mRNA (N6-adenosine)-methyltransferase, putative	S	642T	0.0001912	0.375953
13	762049	C	T	PF3D7_1318400	chromosome segregation protein, putative	S	697K	0.0001921	0.0550404
10	562012	G	A	PF3D7_1014200	male gamete fusion factor HAP2, putative (HAP2)	S	443K	0.0001925	0.121716
11	1552474	G	A	PF3D7_1139100	RNA-binding protein, putative	NS	R1430K	0.0001937	0.307783
7	616343	C	T	PF3D7_0713500	conserved Plasmodium protein, unknown function	S	653V	0.0001966	0.110101
12	2145739	A	T	PF3D7_1252500	Plasmodium exported protein, unknown function	NS	L238I	0.000197	0.160439
5	832903	G	T	PF3D7_0520100	protein phosphatase PPM9, putative (PPM9)	NS	K429N	0.0001986	0.0683544
7	679239	A	C	PF3D7_0715200	conserved Plasmodium protein, unknown function	NS	L1148R	0.0002015	0.0724166
13	894017	T	G	PF3D7_1321500.1	3',5'-cyclic nucleotide phosphodiesterase, putative (PDEbeta)	NS	N256H	0.0002015	0.56716
6	346856	A	C	PF3D7_0608300	conserved Plasmodium protein, unknown function	S	1215S	0.0002032	0.509211
9	148285	T	C	PF3D7_0903300	conserved Plasmodium membrane protein, unknown function	S	2437L	0.0002032	0.0734588
11	119497	G	A	PF3D7_1102500	Plasmodium exported protein (PHISTb), unknown function (GEXP02)	NS	S597F	0.0002032	0.139803
10	157280	G	T	PF3D7_1003400	conserved Plasmodium protein, unknown function	NS	L413I	0.0002047	0.250378
7	470480	C	T	PF3D7_0710200	conserved Plasmodium protein, unknown function	NS	T2459I	0.0002049	0.28529
8	403762	G	T	PF3D7_0807900	tyrosine--tRNA ligase (TyrRS)	NS	V303L	0.000206	0.0995983
4	989906	A	G	PF3D7_0421700	conserved Plasmodium protein, unknown function	S	1485N	0.0002061	0.115237
10	595511	G	A	PF3D7_1014700	prohibitin, putative	S	68K	0.0002087	0.196999
6	900278	G	A	PF3D7_0622100	conserved Plasmodium protein, unknown function	NS	P696S	0.0002087	0.0417469
2	848708	T	C	PF3D7_0221000	Plasmodium exported protein, unknown function	S	166S	0.0002093	0.153138
5	1326950	G	T	PF3D7_0532900	rifin (RIF)	NS	A160S	0.00021	0.0115035
5	530464	T	C	PF3D7_0512200	glutathione synthetase (GS)	NS	K480E	0.0002101	0.14289
4	787633	T	A	PF3D7_0417800	cdc2-related protein kinase 1 (CRK1)	NS	L570F	0.000211	0.146002
11	407567	C	A	PF3D7_1110200	pre-mRNA-processing factor 6, putative (PRPF6)	S	691S	0.0002139	0.161041
7	159875	T	A	PF3D7_0703900	conserved Plasmodium membrane protein, unknown function	NS	R2174S	0.0002146	0.00921263
9	1202733	G	C	PF3D7_0930300	merozoite surface protein 1 (MSP1)	NS	E308Q	0.00022	0.0419973
8	691447	A	G	PF3D7_0814300	ATPase, putative	S	899C	0.0002209	0.505579
10	1195694	A	G	PF3D7_1029200	WD repeat-containing protein, putative	NS	I6M	0.0002241	0.303518
7	613563	C	T	PF3D7_0713400	serpentine receptor, putative (SR25)	S	299F	0.0002245	0.145964
7	159874	C	A	PF3D7_0703900	conserved Plasmodium membrane protein, unknown function	NS	A2175S	0.0002265	0.00909018
7	505865	G	A	PF3D7_0711500	regulator of chromosome condensation, putative	S	207E	0.0002268	0.348703
13	1890737	C	T	PF3D7_1347200	nucleoside transporter 1 (NT1)	NS	V129I	0.0002269	0.0102805
11	1904813	A	T	PF3D7_1147800.1	merozoite adhesive erythrocytic binding protein (MAEBL)	NS	M1804L	0.0002303	0.192761
14	581518	T	C	PF3D7_1414500	atypical protein kinase, ABC-1 family, putative (ABCk2)	NS	K1761R	0.0002308	0.256948
4	103987	T	C	PF3D7_0401800	Plasmodium exported protein (PHISTb), unknown function (PfD80)	NS	K480E	0.000231	0.233359
9	266339	A	C	PF3D7_0905300	dynein heavy chain, putative	NS	L1124R	0.0002318	0.10638
3	779943	C	A	PF3D7_0318500	conserved Plasmodium protein, unknown function	S	4043I	0.0002345	0.0900179
10	1181683	T	C	PF3D7_1028700	merozoite TRAP-like protein (MTRAP)	NS	Y227H	0.0002365	0.0526491
4	1101022	T	A	PF3D7_0424400	surface-associated interspersed protein 4.2 (SURFIN 4.2) (SURF4.2)	NS	S404R	0.0002366	0.373444
11	1326974	A	T	PF3D7_1134200	conserved Plasmodium protein, unknown function	NS	L76F	0.000237	0.0508663
13	2512989	G	A	PF3D7_1362700	conserved Plasmodium protein, unknown function	NS	E879K	0.0002375	0.0950071
12	837503	A	C	PF3D7_1221000	histone-lysine N-methyltransferase, H3 lysine-4 specific (SET10)	S	2133V	0.0002379	0.172277
11	154316	C	T	PF3D7_1103500	CPW-WPC family protein	S	68V	0.0002412	0.0765429
6	811025	A	T	PF3D7_0619300	conserved Plasmodium protein, unknown function	NS	H1176Q	0.0002429	0.147707
5	1065035	G	A	PF3D7_0525500	WD repeat-containing protein, putative	NS	L159F	0.0002449	0.0268343
2	848125	C	G	PF3D7_0221000	Plasmodium exported protein, unknown function	NS	L12V	0.0002458	0.0397054
13	2348457	G	A	PF3D7_1359100	riboflavin kinase / FAD synthase family protein, putative	S	510C	0.0002466	0.0515178
14	1122277	T	C	PF3D7_1428500	protein kinase, putative	S	1133D	0.0002475	0.0452146
9	1153870	G	A	PF3D7_0928700	conserved Plasmodium protein, unknown function	S	428H	0.0002491	0.171606
8	1202767	G	C	PF3D7_0827800	SET domain protein, putative (SET3)	NS	E1304Q	0.0002522	0.184848
11	138987	T	C	PF3D7_1103000	conserved Plasmodium protein, unknown function	NS	Y77H	0.0002541	0.704621
10	225629	G	A	PF3D7_1005000	methionine--tRNA ligase, putative (MRSapi)	S	693L	0.0002552	0.14719
6	1245738	C	T	PF3D7_0629800	cullin-like protein, putative	NS	R411K	0.0002591	0.108117
12	1668778	G	A	PF3D7_1239800	conserved Plasmodium protein, unknown function	S	2776L	0.0002596	0.181568
5	359228	A	T	PF3D7_0508700	pre-mRNA-processing ATP-dependent RNA helicase PRP5, putative (PRP5)	NS	K323I	0.0002596	0.417783
2	587411	C	T	PF3D7_0214400	conserved Plasmodium protein, unknown function	S	547L	0.0002599	0.310756
3	848443	T	A	PF3D7_0320400	oocyst capsule protein (Cap380)	NS	N3021I	0.0002604	0.262789
8	411684	C	T	PF3D7_0808100	AP-3 complex subunit delta, putative	S	583D	0.0002621	0.0600781
7	117841	C	T	PF3D7_0703000	conserved Plasmodium protein, unknown function	NS	S868L	0.0002638	0.0162319
12	837500	A	T	PF3D7_1221000	histone-lysine N-methyltransferase, H3 lysine-4 specific (SET10)	S	2134P	0.0002645	0.183777
14	584508	C	A	PF3D7_1414500	atypical protein kinase, ABC-1 family, putative (ABCk2)	NS	C833F	0.0002652	0.129691
8	550008	G	A	PF3D7_0810800	hydroxymethyldihydropterin pyrophosphokinase-dihydropteroate synthase (PPPK-DHPS)	NS	D545N	0.0002652	0.477053
9	1153869	G	A	PF3D7_0928700	conserved Plasmodium protein, unknown function	NS	H429Y	0.0002654	0.17239
13	927237	C	T	PF3D7_1322100	variant-silencing SET protein (SETvs)	S	2089N	0.0002664	0.0207395
14	3188936	A	G	PF3D7_1477500	Plasmodium exported protein (PHISTb), unknown function	NS	K17E	0.000268	0.142084
8	483821	G	A	PF3D7_0809600	peptidase family C50, putative	NS	S4521F	0.0002691	0.0229652
4	428719	C	A	PF3D7_0409000	conserved Plasmodium protein, unknown function	NS	D2217Y	0.0002694	0.207947
9	1202706	G	A	PF3D7_0930300	merozoite surface protein 1 (MSP1)	NS	D299N	0.000275	0.0283446
4	1100350	C	A	PF3D7_0424400	surface-associated interspersed protein 4.2 (SURFIN 4.2) (SURF4.2)	S	180T	0.0002765	0.202652
11	1294374	T	A	PF3D7_1133400	apical membrane antigen 1 (AMA1)	NS	N173K	0.0002773	0.767729
6	396875	G	A	PF3D7_0609300	conserved Plasmodium protein, unknown function	NS	D212N	0.0002781	0.0924138
4	286715	G	T	PF3D7_0405300	6-cysteine protein (LISP2)	NS	A528E	0.0002795	0.125159
9	512327	A	C	PF3D7_0911300	cysteine repeat modular protein 1 (CRMP1)	NS	K277N	0.000281	0.11707
11	1941726	C	T	PF3D7_1148800	Plasmodium exported protein (hyp11), unknown function	NS	T86I	0.000281	0.375388
1	178726	G	A	PF3D7_0104100	conserved Plasmodium membrane protein, unknown function	NS	V214I	0.0002813	0.0234803
2	361006	A	G	PF3D7_0208900	6-cysteine protein (P230p)	NS	Y60C	0.0002817	0.118081
3	856635	A	T	PF3D7_0320400	oocyst capsule protein (Cap380)	NS	D290E	0.0002836	0.543328
1	534237	C	T	PF3D7_0113800	DBL containing protein, unknown function	S	2288N	0.0002853	0.165585
6	1130064	G	A	PF3D7_0628100	HECT-domain (ubiquitin-transferase), putative	S	7867C	0.0002865	0.444739
13	2824677	C	G	PF3D7_1371800	Plasmodium exported protein, unknown function	NS	W316C	0.0002875	0.2283
4	1137367	C	T	PF3D7_0425200	Plasmodium exported protein (hyp15), unknown function	S	225Y	0.0002887	0.0925718
14	3124586	C	T	PF3D7_1475900	conserved Plasmodium protein, unknown function	NS	H84Y	0.0002887	0.638989
6	286874	G	T	PF3D7_0606700	coatomer alpha subunit, putative	NS	L1498F	0.0002921	0.291069
1	569860	T	A	PF3D7_0114800	Plasmodium exported protein (hyp7), unknown function	NS	L86F	0.0002945	0.711768
13	2284203	G	T	PF3D7_1357500	DNA helicase, putative	NS	E904D	0.0003004	0.0683891
10	1131767	G	C	PF3D7_1027000	conserved Plasmodium protein, unknown function	NS	F64L	0.0003019	0.00347775
14	3189536	A	T	PF3D7_1477500	Plasmodium exported protein (PHISTb), unknown function	NS	K164I	0.0003037	0.0880037
7	161604	C	A	PF3D7_0703900	conserved Plasmodium membrane protein, unknown function	NS	S1598I	0.0003043	0.241595
3	751699	T	A	PF3D7_0318200	DNA-directed RNA polymerase II subunit RPB1 (RPB1)	NS	S1079T	0.0003074	0.0133963
6	119814	A	G	PF3D7_0602900	conserved Plasmodium protein, unknown function	S	130N	0.0003108	0.561677
14	524416	T	C	PF3D7_1413000	conserved Plasmodium protein, unknown function	NS	N297S	0.0003118	0.651277
3	751533	G	A	PF3D7_0318200	DNA-directed RNA polymerase II subunit RPB1 (RPB1)	S	1023L	0.0003128	0.0130132
12	1118265	G	A	PF3D7_1227500	cyclin (CYC2)	S	943N	0.000316	0.208876
13	1969080	C	T	PF3D7_1349000	conserved Plasmodium protein, unknown function	NS	D83N	0.0003182	0.400299
14	1368175	G	A	PF3D7_1434100	queuine tRNA-ribosyltransferase, putative	S	399K	0.0003188	0.287327
13	1817658	T	C	PF3D7_1345400	conserved Plasmodium protein, unknown function	S	1176E	0.0003189	0.0514069
11	154299	T	C	PF3D7_1103500	CPW-WPC family protein	NS	K74R	0.0003196	0.0822675
5	1113869	A	G	PF3D7_0526600	conserved Plasmodium protein, unknown function	NS	N4223D	0.0003206	0.606432
2	285924	G	A	PF3D7_0207100	conserved Plasmodium protein, unknown function	NS	V1340M	0.0003223	0.15768
1	534946	C	T	PF3D7_0113800	DBL containing protein, unknown function	NS	T2433I	0.0003233	0.0118651
10	1018486	T	A	PF3D7_1024100	conserved Plasmodium protein, unknown function	NS	N677I	0.0003235	0.350393
1	569858	T	C	PF3D7_0114800	Plasmodium exported protein (hyp7), unknown function	NS	K87R	0.0003236	0.731075
4	1101024	G	T	PF3D7_0424400	surface-associated interspersed protein 4.2 (SURFIN 4.2) (SURF4.2)	NS	R405M	0.0003264	0.498852
3	213612	T	A	PF3D7_0304300	conserved Plasmodium protein, unknown function	NS	S444T	0.0003297	0.112202
4	992657	A	G	PF3D7_0421700	conserved Plasmodium protein, unknown function	S	568I	0.0003301	0.464084
9	157769	C	T	PF3D7_0903400	DEAD/DEAH box helicase, putative	S	591K	0.0003302	0.397359
12	2104754	T	G	PF3D7_1251600	conserved Plasmodium protein, unknown function	NS	D546E	0.0003307	0.0324552
4	1102990	A	T	PF3D7_0424400	surface-associated interspersed protein 4.2 (SURFIN 4.2) (SURF4.2)	NS	I1008L	0.0003314	0.357314
4	1134673	T	G	PF3D7_0425100	Plasmodium exported protein (hyp6), unknown function	NS	K120N	0.0003314	0.016853
12	1539624	C	A	PF3D7_1237000	SUMO-activating enzyme subunit 2 (UBA2)	NS	P496H	0.0003321	0.218454
9	1145962	A	T	PF3D7_0928400	conserved Plasmodium membrane protein, unknown function	NS	H200L	0.0003332	0.381272
9	286075	T	C	PF3D7_0905700.1	autophagy-related protein 3, putative (ATG3)	S	65R	0.0003357	0.135385
13	1196529	C	T	PF3D7_1328300	conserved Plasmodium protein, unknown function	S	233T	0.0003369	0.0979791
4	769220	T	A	PF3D7_0417400	conserved Plasmodium protein, unknown function	NS	N4309K	0.0003391	0.950468
7	629058	T	C	PF3D7_0713900	conserved Plasmodium protein, unknown function	NS	S2907G	0.0003412	0.220546
11	999375	C	T	PF3D7_1125400	mitochondrial import inner membrane translocase subunit TIM44, putative (TIM44)	NS	S58N	0.0003423	0.866876
13	869428	T	C	PF3D7_1321100	conserved Plasmodium protein, unknown function	S	876L	0.0003431	0.0589665
11	1890189	A	G	PF3D7_1147500	farnesyltransferase beta subunit, putative	S	803N	0.0003479	0.368258
14	1122462	A	C	PF3D7_1428500	protein kinase, putative	NS	K1195T	0.0003507	0.032442
13	869431	G	A	PF3D7_1321100	conserved Plasmodium protein, unknown function	S	875D	0.0003517	0.0597592
14	3140314	G	C	PF3D7_1476300	Plasmodium exported protein (PHISTb), unknown function	NS	D351H	0.000353	0.0343221
6	827348	C	T	PF3D7_0619600	conserved Plasmodium protein, unknown function	NS	T731I	0.0003531	0.601512
10	562016	G	A	PF3D7_1014200	male gamete fusion factor HAP2, putative (HAP2)	NS	D445N	0.000356	0.166315
4	356144	C	T	PF3D7_0406900	conserved Plasmodium protein, unknown function	NS	E1037K	0.0003566	0.127706
9	1046195	T	C	PF3D7_0926000	protein kinase, putative	S	745N	0.0003611	0.213767
8	902324	A	C	PF3D7_0820000	Snf2-related CBP activator, putative (SRCAP)	NS	Y1625D	0.000363	0.0800095
6	823745	T	C	PF3D7_0619500	acyl-CoA synthetase (ACS12)	NS	E168G	0.0003641	0.308219
9	722518	C	G	PF3D7_0917400	conserved Plasmodium protein, unknown function	NS	T510R	0.0003649	0.0498809
11	1315704	A	G	PF3D7_1133900	conserved Plasmodium protein, unknown function	NS	K743E	0.0003669	0.471038
1	155488	G	T	PF3D7_0103500	conserved Plasmodium protein, unknown function	NS	S438I	0.0003724	0.34772
13	1995602	G	C	PF3D7_1349500	conserved Plasmodium protein, unknown function	NS	Q5E	0.0003732	0.0733786
13	2133079	T	C	PF3D7_1353300	conserved Plasmodium protein, unknown function	S	1732K	0.0003735	0.110657
13	1223604	T	A	PF3D7_1329000	DNA-directed RNA polymerase 3 largest subunit	S	644P	0.0003746	0.000658027
8	500772	A	T	PF3D7_0809700	RuvB-like helicase 1 (RUVB1)	S	266G	0.0003751	0.338254
6	1138248	G	C	PF3D7_0628100	HECT-domain (ubiquitin-transferase), putative	NS	D5139E	0.0003827	0.521264
8	1153208	A	T	PF3D7_0826500	ubiquitin conjugation factor E4 B, putative (UBE4B)	NS	N303Y	0.0003828	0.0884192
14	440601	G	A	PF3D7_1411000.1	conserved Plasmodium protein, unknown function	NS	V21M	0.0003828	0.0261261
7	634276	G	A	PF3D7_0713900	conserved Plasmodium protein, unknown function	S	1167C	0.0003842	0.0612803
13	1261774	A	G	PF3D7_1329700	apicoplast calcium binding protein 1 (ACBP1)	S	390D	0.0003899	0.189294
12	1592949	C	T	PF3D7_1238400	conserved Plasmodium protein, unknown function	NS	S129N	0.0003909	0.485274
14	3046108	C	T	PF3D7_1474400	conserved Plasmodium protein, unknown function	S	417V	0.000391	0.0151945
14	3077479	C	A	PF3D7_1475100	conserved Plasmodium protein, unknown function	NS	N346K	0.000391	0.404303
8	1207789	C	T	PF3D7_0827900	protein disulfide isomerase (PDI8)	NS	V151I	0.0003923	0.19344
2	297129	T	C	PF3D7_0207400	serine repeat antigen 7 (SERA7)	NS	E86G	0.0003935	0.0897196
8	1345085	T	C	PF3D7_0831400	Plasmodium exported protein, unknown function	NS	K77E	0.0003935	0.0219999
14	2181369	C	A	PF3D7_1453200	conserved Plasmodium protein, unknown function	NS	H307N	0.0003971	0.0298132
13	640741	C	A	PF3D7_1315200	conserved Plasmodium protein, unknown function	NS	R717I	0.0004009	0.109162
13	640740	T	A	PF3D7_1315200	conserved Plasmodium protein, unknown function	NS	R717S	0.0004009	0.109162
4	1100777	A	G	PF3D7_0424400	surface-associated interspersed protein 4.2 (SURFIN 4.2) (SURF4.2)	NS	R323G	0.0004019	0.116568
11	1043638	T	A	PF3D7_1126700	autophagy-related protein 23, putative (ATG23)	NS	N340I	0.0004025	0.32039
5	1342871	C	T	PF3D7_0533100	erythrocyte membrane protein 1 (PfEMP1), truncated, pseudogene (VAR1CSA)	S	3134S	0.0004046	0.205682
13	1803513	C	T	PF3D7_1344900	conserved Plasmodium protein, unknown function	NS	P748L	0.0004078	0.100181
1	423535	G	A	PF3D7_0111000	kinesin-8, putative	S	1347N	0.00041	0.0486143
3	242366	A	G	PF3D7_0305100	conserved Plasmodium protein, unknown function	NS	Y1969H	0.0004113	0.0881038
7	799118	C	A	PF3D7_0718100	exported serine/threonine protein kinase (EST)	S	1828T	0.000413	0.0324258
5	369740	T	C	PF3D7_0508900	conserved Plasmodium protein, unknown function	S	907L	0.0004177	0.0922662
3	93003	A	G	PF3D7_0301600	Plasmodium exported protein (hyp1), unknown function (GEXP21)	NS	F104S	0.0004181	0.744962
7	1095414	G	C	PF3D7_0726100	Plasmodium exported protein, unknown function	S	188S	0.0004182	0.0202353
12	1595904	A	G	PF3D7_1238500	conserved Plasmodium protein, unknown function	NS	N360S	0.0004194	0.438602
10	762554	G	A	PF3D7_1019000	eukaryotic translation initiation factor subunit eIF2A, putative	NS	S1587N	0.0004281	0.306469
14	1837438	G	C	PF3D7_1444500	eukaryotic initiation factor 2alpha kinase 1 (IK1)	NS	R341G	0.0004302	0.215631
8	469490	G	A	PF3D7_0809200	asparagine-rich antigen Pfa55-14 (pfa55-14)	S	802L	0.0004304	0.157375
14	2958793	A	C	PF3D7_1472400	M1-family alanyl aminopeptidase, putative	NS	K387Q	0.0004319	0.196917
10	408872	T	A	PF3D7_1010200	DNA2/NAM7 helicase, putative	NS	E555D	0.0004329	0.00159251
2	842188	A	G	PF3D7_0220800	cytoadherence linked asexual protein 2 (CLAG2)	S	843K	0.0004333	0.0147755
13	2265831	G	C	PF3D7_1357000	elongation factor 1-alpha	NS	P440A	0.0004336	0.0939752
13	2587986	G	A	PF3D7_1364400	conserved Plasmodium protein, unknown function	S	985G	0.0004337	0.0505078
4	282877	T	A	PF3D7_0405300	6-cysteine protein (LISP2)	NS	E1807D	0.0004343	0.270166
14	732708	T	C	PF3D7_1417600	conserved Plasmodium protein, unknown function	NS	N3992S	0.0004399	0.303618
4	1113370	C	T	PF3D7_0424600	Plasmodium exported protein (PHISTb), unknown function	NS	R302H	0.0004404	0.250607
9	1202440	T	C	PF3D7_0930300	merozoite surface protein 1 (MSP1)	NS	V210A	0.0004416	0.666136
14	413310	T	C	PF3D7_1410300	WD repeat-containing protein, putative	S	1251L	0.000444	0.117984
14	910960	G	A	PF3D7_1422600	conserved Plasmodium protein, unknown function	NS	R245Q	0.0004458	0.638783
9	636974	T	C	PF3D7_0914900	BSD-domain protein, putative	S	118I	0.0004482	0.602077
11	784861	A	T	PF3D7_1120700	conserved Plasmodium protein, unknown function	NS	L1164I	0.0004487	0.247299
8	834628	G	A	PF3D7_0818300	dynactin subunit 6, putative	NS	V404I	0.00045	0.0566826
13	2725834	C	T	PF3D7_1368600	mitochondrial import inner membrane translocase subunit TIM9, putative (TIM9)	S	38V	0.0004504	0.102782
14	2181371	T	A	PF3D7_1453200	conserved Plasmodium protein, unknown function	NS	H307Q	0.000451	0.0402695
2	848604	C	A	PF3D7_0221000	Plasmodium exported protein, unknown function	NS	P132T	0.0004527	0.298122
4	103990	T	C	PF3D7_0401800	Plasmodium exported protein (PHISTb), unknown function (PfD80)	NS	S479G	0.0004535	0.311839
5	370002	T	C	PF3D7_0508900	conserved Plasmodium protein, unknown function	NS	I994T	0.0004543	0.0426727
14	3085979	A	T	PF3D7_1475300	cytochrome c oxidase assembly protein COX11, putative (COX11)	NS	M162L	0.000455	0.16369
2	848579	T	C	PF3D7_0221000	Plasmodium exported protein, unknown function	S	123S	0.0004552	0.274781
11	1066474	A	G	PF3D7_1127400	conserved Plasmodium protein, unknown function	NS	I129V	0.0004566	0.0305515
11	1978685	A	T	PF3D7_1149200	ring-infected erythrocyte surface antigen	NS	Q718H	0.0004578	0.692368
8	1315695	T	A	PF3D7_0830800	surface-associated interspersed protein 8.2 (SURFIN 8.2) (SURF8.2)	S	1630I	0.000459	0.716351
11	286557	G	A	PF3D7_1106800	protein kinase, putative	NS	V897I	0.0004602	0.339516
5	873493	G	A	PF3D7_0521300	conserved Plasmodium protein, unknown function	NS	H360Y	0.000464	0.924226
4	910443	C	T	PF3D7_0420200	holo-[acyl-carrier-protein] synthase, putative (ACPS)	NS	T86I	0.0004664	0.223639
7	628954	G	A	PF3D7_0713900	conserved Plasmodium protein, unknown function	S	2941N	0.0004677	0.428133
7	1093607	C	G	PF3D7_0726100	Plasmodium exported protein, unknown function	NS	A791P	0.0004701	0.0660903
11	386096	C	A	PF3D7_1109100	conserved Plasmodium protein, unknown function	NS	R352I	0.0004715	0.0884379
14	689226	G	A	PF3D7_1417000	inner membrane complex protein 1l, putative (IMC1l)	NS	C212Y	0.0004765	0.0533701
5	560647	C	T	PF3D7_0513200	conserved Plasmodium protein, unknown function	NS	H379Y	0.0004794	0.00923908
2	379561	T	C	PF3D7_0209000	6-cysteine protein (P230)	NS	Y3042H	0.00048	0.0120837
3	511284	C	T	PF3D7_0311900	conserved Plasmodium protein, unknown function	NS	R105Q	0.0004805	0.20915
12	893148	A	T	PF3D7_1222400	transcription factor with AP2 domain(s) (ApiAP2)	S	856S	0.0004806	0.452931
7	464800	C	T	PF3D7_0710200	conserved Plasmodium protein, unknown function	S	566L	0.0004813	0.246216
5	531884	A	G	PF3D7_0512200	glutathione synthetase (GS)	S	6D	0.0004838	0.209723
13	922474	G	A	PF3D7_1322100	variant-silencing SET protein (SETvs)	NS	D502N	0.000489	0.336423
11	115953	C	A	PF3D7_1102400	flavoprotein, putative	S	207S	0.00049	0.262641
10	513474	T	A	PF3D7_1013200	conserved Plasmodium protein, unknown function	NS	D797E	0.0004924	0.308824
13	2103425	T	C	PF3D7_1352700	P-loop containing nucleoside triphosphate hydrolase, putative	S	647N	0.0004931	0.055617
11	1640051	A	G	PF3D7_1140900	conserved Plasmodium protein, unknown function	S	962D	0.000495	0.162762
12	1865707	G	A	PF3D7_1244500	conserved Plasmodium protein, unknown function	NS	P319S	0.000509	0.0830551
5	531881	C	T	PF3D7_0512200	glutathione synthetase (GS)	S	7E	0.0005095	0.217495
4	401873	C	T	PF3D7_0408200	conserved Plasmodium protein, unknown function	S	136N	0.0005112	0.343654
8	912549	G	A	PF3D7_0820200	phosphatidylglycerophosphate synthase (PGPS)	S	567N	0.0005159	0.246897
13	1267326	T	C	PF3D7_1329800	conserved Plasmodium protein, unknown function	S	730N	0.0005165	0.329016
11	1696137	G	A	PF3D7_1142300	conserved Plasmodium membrane protein, unknown function	S	163S	0.0005168	0.196926
5	215250	G	A	PF3D7_0505000	conserved Plasmodium membrane protein, unknown function	S	980N	0.0005176	0.134639
14	324097	A	G	PF3D7_1408600	40S ribosomal protein S8e, putative	S	194K	0.0005205	0.0666573
9	1313152	G	A	PF3D7_0933000	mRNA processing protein, putative	S	571G	0.0005217	0.115176
14	1112568	C	T	PF3D7_1428400	WD and tetratricopeptide repeats protein 1, putative (WDTC1)	S	743K	0.0005234	0.113383
4	140725	A	T	PF3D7_0402300	reticulocyte binding protein homologue 1 (RH1)	NS	L996F	0.0005237	0.301488
13	2642004	T	A	PF3D7_1366300	conserved Plasmodium protein, unknown function	NS	N3121I	0.0005242	0.496788
13	2437597	C	G	PF3D7_1360800	falcilysin (FLN)	NS	T752S	0.0005248	0.0928764
13	1510232	C	A	PF3D7_1337500	conserved Plasmodium protein, unknown function	NS	G3121V	0.0005269	0.170629
2	839746	C	T	PF3D7_0220800	cytoadherence linked asexual protein 2 (CLAG2)	S	302L	0.0005314	0.0149032
12	1221819	T	C	PF3D7_1229800	myosin D (MyoD)	NS	N1495D	0.000535	0.231541
10	361150	G	A	PF3D7_1008700	tubulin beta chain	S	327D	0.0005368	0.109294
8	495937	A	T	PF3D7_0809600	peptidase family C50, putative	S	482I	0.0005383	0.143943
14	504340	T	C	PF3D7_1412400	conserved Plasmodium protein, unknown function	S	2E	0.0005416	0.269635
13	639213	A	C	PF3D7_1315100	serine/threonine protein kinase (PK9)	NS	K310Q	0.0005478	0.476738
10	581711	C	A	PF3D7_1014600	transcriptional coactivator ADA2 (ADA2)	NS	M2460I	0.0005487	0.632265
13	204263	C	T	PF3D7_1303800	conserved Plasmodium protein, unknown function	NS	A2800T	0.0005506	0.0437789
14	2192020	T	C	PF3D7_1453400	conserved Plasmodium protein, unknown function	S	1281N	0.0005514	0.413308
4	93233	G	A	PF3D7_0401600.1	rifin (RIF)	S	129D	0.0005514	0.324767
4	1089470	T	C	PF3D7_0424200	reticulocyte binding protein homologue 4 (RH4)	NS	T554A	0.0005523	0.130307
14	742950	G	T	PF3D7_1417600	conserved Plasmodium protein, unknown function	NS	T578K	0.0005588	0.0390468
8	521354	T	C	PF3D7_0810200	ABC1 family, putative (ABCK1)	S	56N	0.0005648	0.079613
2	848573	C	A	PF3D7_0221000	Plasmodium exported protein, unknown function	S	121V	0.000566	0.302009
4	93227	T	C	PF3D7_0401600.1	rifin (RIF)	S	131L	0.0005674	0.276229
14	677300	G	A	PF3D7_1416600	conserved Plasmodium protein, unknown function	S	491D	0.0005742	0.156988
7	616717	A	G	PF3D7_0713500	conserved Plasmodium protein, unknown function	NS	D778G	0.0005782	0.229835
8	1120336	C	T	PF3D7_0826100	E3 ubiquitin-protein ligase, putative	NS	S6270N	0.0005825	0.149377
6	827446	A	G	PF3D7_0619600	conserved Plasmodium protein, unknown function	NS	I764V	0.000583	0.9957
14	1038480	T	A	PF3D7_1426700	phosphoenolpyruvate carboxylase (PEPC)	NS	E368D	0.0005861	0.00128326
7	80583	A	G	PF3D7_0701900	Plasmodium exported protein, unknown function	S	734H	0.0005865	0.12813
13	713323	A	G	PF3D7_1317100	DNA replication licensing factor MCM4 (MCM4)	S	460K	0.0005904	0.396378
13	323500	T	A	PF3D7_1306900	U1 small nuclear ribonucleoprotein A, putative	NS	I10N	0.0005909	0.120998
8	1310989	A	G	PF3D7_0830800	surface-associated interspersed protein 8.2 (SURFIN 8.2) (SURF8.2)	NS	K118R	0.0005921	0.0623545
5	396136	T	A	PF3D7_0509400	RNA polymerase I (RNAPI)	S	954S	0.0005961	0.0933145
9	596332	G	A	PF3D7_0913900	arginine--tRNA ligase, putative	S	301N	0.0006016	0.025887
2	841296	C	T	PF3D7_0220800	cytoadherence linked asexual protein 2 (CLAG2)	S	612T	0.0006022	0.123096
14	471338	A	T	PF3D7_1411500	conserved Plasmodium protein, unknown function	NS	K722N	0.0006026	0.0299601
10	323640	A	T	PF3D7_1008000	histone deacetylase 2 (HDA2)	NS	N877I	0.0006038	0.148736
13	1510233	C	G	PF3D7_1337500	conserved Plasmodium protein, unknown function	NS	G3121R	0.0006046	0.193856
2	843959	G	C	PF3D7_0220800	cytoadherence linked asexual protein 2 (CLAG2)	NS	S1389T	0.0006134	0.408066
14	355036	T	A	PF3D7_1409000	WD repeat-containing protein, putative	NS	S36C	0.0006172	0.223548
4	1089168	A	T	PF3D7_0424200	reticulocyte binding protein homologue 4 (RH4)	S	654I	0.0006195	0.114303
5	994169	G	A	PF3D7_0523900	conserved Plasmodium membrane protein, unknown function	NS	L22F	0.0006207	0.283836
5	1101374	A	T	PF3D7_0526600	conserved Plasmodium protein, unknown function	NS	I58L	0.0006213	0.142445
12	817686	T	G	PF3D7_1220400	debranching enzyme-associated ribonuclease, putative (DRN1)	NS	C260G	0.000622	0.522961
4	807359	C	T	PF3D7_0418000	conserved Plasmodium protein, unknown function	NS	H4061Y	0.0006235	0.107745
7	276094	T	C	PF3D7_0705500	inositol-phosphate phosphatase, putative	S	871L	0.0006274	0.106117
4	93236	C	A	PF3D7_0401600.1	rifin (RIF)	S	128T	0.000628	0.262016
7	507272	C	G	PF3D7_0711500	regulator of chromosome condensation, putative	S	676S	0.0006282	0.242617
11	925835	C	A	PF3D7_1123400	translation elongation factor EF-1, subunit alpha, putative	NS	D36E	0.0006288	0.120626
1	318292	T	A	PF3D7_0107600	serine/threonine protein kinase, putative	NS	N1225K	0.0006392	0.0770761
14	1130604	A	T	PF3D7_1428700	conserved protein, unknown function	NS	N56K	0.0006415	0.0375877
12	819432	T	C	PF3D7_1220500	ribosome biogenesis protein TSR3, putative (TSR3)	NS	I76M	0.0006425	0.199209
8	1353912	G	A	PF3D7_0831500	Plasmodium exported protein (PHIST), unknown function	NS	R84K	0.0006435	0.18336
5	1060176	A	T	PF3D7_0525500	WD repeat-containing protein, putative	NS	N1778K	0.0006438	0.142424
12	1131606	G	A	PF3D7_1227700	conserved Plasmodium protein, unknown function	S	27N	0.000644	0.0259944
7	126153	T	C	PF3D7_0703200	conserved Plasmodium protein, unknown function	NS	K328R	0.0006501	0.0456053
4	924575	G	A	PF3D7_0420300	transcription factor with AP2 domain(s) (ApiAP2)	NS	V2196I	0.0006507	0.162893
11	719742	T	G	PF3D7_1119000	acyl-CoA-binding protein, putative	S	8P	0.0006522	0.311247
12	1221479	C	T	PF3D7_1229800	myosin D (MyoD)	NS	S1608N	0.0006522	0.389574
8	1397806	C	T	PF3D7_0832300	Plasmodium exported protein (PHISTa-like), unknown function	NS	S234L	0.0006542	0.0381001
14	2020795	C	T	PF3D7_1449400	crossover junction endonuclease MUS81, putative (MUS81)	NS	G1115S	0.0006555	0.852107
7	1267424	G	A	PF3D7_0729900	dynein heavy chain, putative	S	505R	0.0006559	0.0832925
9	379185	T	A	PF3D7_0908200	conserved Plasmodium protein, unknown function	NS	D339E	0.0006579	0.187515
7	433716	T	A	PF3D7_0709600	ribonucleases P/MRP protein subunit POP1, putative (POP1)	NS	N15Y	0.0006605	0.168974
4	1100085	A	C	PF3D7_0424400	surface-associated interspersed protein 4.2 (SURFIN 4.2) (SURF4.2)	NS	K92T	0.0006608	0.314774
6	1272518	A	T	PF3D7_0630400	conserved Plasmodium protein, unknown function	NS	F339I	0.0006633	0.331974
13	709215	T	C	PF3D7_1317000	U4/U6.U5 tri-snRNP-associated protein 2, putative (USP39)	S	290G	0.0006637	0.204963
1	410642	T	G	PF3D7_0110600	phosphatidylinositol-4-phosphate 5-kinase (PIP5K)	NS	L1540V	0.000664	0.0844977
6	650257	C	A	PF3D7_0615600	conserved Plasmodium protein, unknown function	NS	D1415Y	0.0006661	0.603938
8	478701	T	G	PF3D7_0809500	histone acetyltransferase subunit NuA4, putative	S	42G	0.0006672	0.0952214
9	1175229	G	T	PF3D7_0929400	high molecular weight rhoptry protein 2 (RhopH2)	NS	L9F	0.0006721	0.267428
14	2890657	A	G	PF3D7_1470700	conserved Plasmodium protein, unknown function	NS	I202V	0.000675	0.0737611
13	384108	G	A	PF3D7_1308400	conserved Plasmodium protein, unknown function	S	2655Y	0.0006773	0.0159358
6	110792	C	T	PF3D7_0602600	conserved Plasmodium protein, unknown function	S	291L	0.0006811	0.0868244
1	299955	A	G	PF3D7_0107300	probable protein, unknown function	S	269R	0.0006863	0.226226
7	900965	A	T	PF3D7_0720800	Ham1-like protein, putative	NS	L173F	0.000687	0.113421
1	167899	C	T	PF3D7_0103700	L-seryl-tRNA(Sec) kinase, putative (PSTK)	S	429Y	0.0006876	0.0704706
13	579745	A	G	PF3D7_1313600	conserved Plasmodium protein, unknown function	S	1957N	0.0006882	0.0388954
13	731321	A	G	PF3D7_1317300	conserved Plasmodium protein, unknown function	S	143S	0.0006887	0.188202
10	1194219	A	C	PF3D7_1029100.1	conserved Plasmodium protein, unknown function	NS	N1265T	0.0006903	0.134455
6	526094	C	A	PF3D7_0612700	6-cysteine protein (P12)	NS	D313Y	0.0006912	0.468463
13	1514790	C	G	PF3D7_1337500	conserved Plasmodium protein, unknown function	NS	E1602Q	0.0006927	0.0856496
8	599520	G	A	PF3D7_0811900	RNA-binding protein, putative	NS	D1016N	0.0006953	0.316411
13	2257654	C	G	PF3D7_1356800	serine/threonine protein kinase, putative (ARK3)	NS	H2690D	0.0006964	0.0515372
4	283458	A	T	PF3D7_0405300	6-cysteine protein (LISP2)	NS	S1614T	0.0006974	0.190148
3	664947	T	G	PF3D7_0316400	conserved Plasmodium protein, unknown function	NS	H69P	0.0006998	0.310447
7	1093615	C	T	PF3D7_0726100	Plasmodium exported protein, unknown function	NS	R788K	0.0007008	0.0933826
10	193458	C	A	PF3D7_1004200	WD repeat-containing protein, putative	NS	G1085C	0.0007018	0.279228
11	1367898	T	G	PF3D7_1134800	coatomer subunit delta	NS	V238G	0.0007045	0.260647
7	333053	A	T	PF3D7_0707200	conserved Plasmodium protein, unknown function	NS	D1091E	0.000708	0.0833475
5	769540	T	G	PF3D7_0518600	WD repeat-containing protein 26, putative (WDR26)	NS	N77K	0.0007129	0.0824107
6	370581	G	C	PF3D7_0609000	conserved Plasmodium protein, unknown function	NS	E107D	0.000713	0.791329
3	519444	G	T	PF3D7_0312200	TPR domain containing protein	NS	Q354K	0.0007205	0.190809
13	182993	A	T	PF3D7_1303700	conserved Plasmodium protein, unknown function	S	538I	0.0007223	0.0643622
8	636648	G	A	PF3D7_0812900	probable protein, unknown function	S	1562L	0.0007231	0.115738
5	876227	A	G	PF3D7_0521400	conserved Plasmodium protein, unknown function	S	445I	0.0007233	0.197515
11	1305312	T	C	PF3D7_1133700	conserved Plasmodium protein, unknown function	S	773S	0.0007234	0.164159
14	2288433	C	T	PF3D7_1455800	LCCL domain-containing protein (CCp2)	S	1020N	0.0007297	0.170317
7	1274255	A	T	PF3D7_0729900	dynein heavy chain, putative	NS	L2782F	0.0007339	0.100594
12	742928	C	G	PF3D7_1218900	conserved Plasmodium protein, unknown function	NS	A74P	0.0007342	0.0624312
8	1045125	T	C	PF3D7_0823800	DnaJ protein, putative	NS	V438A	0.0007373	0.0150157
2	841513	A	G	PF3D7_0220800	cytoadherence linked asexual protein 2 (CLAG2)	S	647K	0.0007386	0.112354
8	1310991	A	G	PF3D7_0830800	surface-associated interspersed protein 8.2 (SURFIN 8.2) (SURF8.2)	NS	N119D	0.0007397	0.0670227
11	443018	C	T	PF3D7_1111300	SNARE protein, putative (GS27)	NS	V271I	0.0007402	0.140266
9	1466494	T	A	PF3D7_0937000	Plasmodium exported protein (PHISTb), unknown function	S	171T	0.0007424	0.369076
7	982240	T	G	PF3D7_0723400	conserved Plasmodium protein, unknown function	NS	N317H	0.0007431	0.262684
4	435101	T	C	PF3D7_0409000	conserved Plasmodium protein, unknown function	S	89T	0.0007444	0.137513
12	1299878	C	T	PF3D7_1231500	mitosis protein dim1, putative	S	91L	0.0007463	0.107886
7	616665	A	C	PF3D7_0713500	conserved Plasmodium protein, unknown function	NS	K761Q	0.0007492	0.768094
6	528171	G	A	PF3D7_0612800	6-cysteine protein (P12p)	S	335I	0.0007495	0.946637
13	2160576	A	G	PF3D7_1354200	inositol-polyphosphate 5-phosphatase, putative (IP5P)	S	718S	0.0007524	0.0980253
14	1383557	T	A	PF3D7_1434500	dynein-related AAA-type ATPase, putative	NS	N6370I	0.0007532	0.0313128
4	1101045	A	C	PF3D7_0424400	surface-associated interspersed protein 4.2 (SURFIN 4.2) (SURF4.2)	NS	D412A	0.0007554	0.531259
6	573735	C	T	PF3D7_0613800	transcription factor with AP2 domain(s) (ApiAP2)	S	2533L	0.0007566	0.462668
13	1125635	T	C	PF3D7_1326700	conserved Plasmodium protein, unknown function	NS	I119T	0.0007602	0.0773175
7	1148859	G	C	PF3D7_0727000	vacuolar protein sorting-associated protein 53, putative (VPS53)	NS	H734D	0.0007604	0.217806
5	172444	G	C	PF3D7_0504400	ATP-dependent helicase, putative	NS	V99L	0.0007618	0.451429
13	2728640	C	G	PF3D7_1368700	mitochondrial carrier protein, putative	NS	M172I	0.0007628	0.145781
1	497462	T	G	PF3D7_0113100	surface-associated interspersed protein 1.1 (SURFIN 1.1) (SURF1.1)	NS	M685R	0.0007675	0.408926
12	377394	A	G	PF3D7_1208200	cysteine repeat modular protein 3 (CRMP3)	S	163G	0.0007691	0.553689
6	618260	C	A	PF3D7_0614900	conserved Plasmodium membrane protein, unknown function	NS	Q87K	0.0007715	0.362557
3	749616	A	G	PF3D7_0318200	DNA-directed RNA polymerase II subunit RPB1 (RPB1)	S	384T	0.0007771	0.216214
14	1734690	A	G	PF3D7_1442600	TRAP-like protein (TREP)	NS	E1469G	0.0007797	0.0790909
1	144877	A	G	PF3D7_0103300	conserved Plasmodium protein, unknown function	NS	V507A	0.0007822	0.114264
12	1595907	T	G	PF3D7_1238500	conserved Plasmodium protein, unknown function	NS	F361C	0.0007876	0.474955
3	924907	G	T	PF3D7_0321900	cyclic amine resistance locus protein (CARL)	S	602S	0.0007879	0.390841
4	882024	A	G	PF3D7_0419900	phosphatidylinositol 4-kinase, putative	S	1232K	0.0007976	0.155851
14	1502931	T	A	PF3D7_1437000	N-acetyltransferase, putative	NS	S32T	0.0007976	0.0549871
2	377014	T	C	PF3D7_0209000	6-cysteine protein (P230)	NS	Y2193H	0.0007982	0.112898
3	855918	C	T	PF3D7_0320400	oocyst capsule protein (Cap380)	S	529T	0.0007988	0.497631
14	356567	A	T	PF3D7_1409100	aldo-keto reductase, putative	NS	R6S	0.0008005	0.179934
14	517044	A	G	PF3D7_1412800	glycylpeptide N-tetradecanoyltransferase (NMT)	S	255L	0.0008014	0.350573
14	3024355	T	A	PF3D7_1474200	conserved Plasmodium membrane protein, unknown function	NS	I4599L	0.0008035	0.169191
5	46348	C	G	PF3D7_0500800	mature parasite-infected erythrocyte surface antigen (MESA)	NS	K428N	0.0008135	0.252344
9	851155	A	C	PF3D7_0920700	conserved Plasmodium protein, unknown function	NS	K547N	0.0008135	0.181702
10	1391740	A	C	PF3D7_1035100	probable protein, unknown function	NS	Q99P	0.0008287	0.12021
7	370792	A	T	PF3D7_0708000	cytoskeleton associated protein, putative	NS	M696L	0.000833	0.660769
13	1818469	A	G	PF3D7_1345400	conserved Plasmodium protein, unknown function	S	944H	0.0008344	0.578751
13	2718477	G	A	PF3D7_1368300	conserved Plasmodium protein, unknown function	NS	V135I	0.0008358	0.106642
8	893158	T	C	PF3D7_0819800	conserved Plasmodium protein, unknown function	NS	K1038R	0.00084	0.162259
14	1844947	T	C	PF3D7_1444800	fructose-bisphosphate aldolase (FBPA)	S	68L	0.0008406	0.17555
9	628203	G	A	PF3D7_0914600	zinc binding protein, putative	NS	V74I	0.0008425	0.280549
11	1256680	C	T	PF3D7_1132400	conserved Plasmodium membrane protein, unknown function	NS	D998N	0.0008428	0.0254139
6	616356	G	A	PF3D7_0614800	endonuclease III homologue, putative	S	85C	0.0008479	0.215132
12	911955	G	A	PF3D7_1222600	transcription factor with AP2 domain(s) (AP2-G)	NS	G1585R	0.000848	0.783318
10	217709	A	G	PF3D7_1004600	conserved Plasmodium membrane protein, unknown function	NS	I557M	0.0008532	0.0629903
14	620865	A	G	PF3D7_1415400	conserved Plasmodium protein, unknown function	NS	N657D	0.0008532	0.499676
7	467696	A	G	PF3D7_0710200	conserved Plasmodium protein, unknown function	NS	N1531S	0.0008587	0.164047
8	469505	C	T	PF3D7_0809200	asparagine-rich antigen Pfa55-14 (pfa55-14)	NS	D797N	0.0008597	0.189999
14	865466	T	C	PF3D7_1420900	mannose-1-phosphate guanyltransferase, putative	S	369G	0.0008655	0.0901019
14	314911	A	G	PF3D7_1408400	DNA repair helicase, putative	S	849G	0.0008657	0.0752284
9	1437300	G	A	PF3D7_0936300	ring-exported protein 3 (REX3)	NS	S123L	0.0008699	0.4842
13	1863454	G	C	PF3D7_1346400	conserved Plasmodium protein, unknown function	NS	R3519S	0.0008704	0.340224
6	136095	T	A	PF3D7_0603400	trophozoite exported protein 1 (TEX1)	NS	N123Y	0.0008719	0.161969
11	408251	T	C	PF3D7_1110200	pre-mRNA-processing factor 6, putative (PRPF6)	S	919N	0.0008751	0.529406
13	2287818	C	A	PF3D7_1357700	U3 small nucleolar RNA-associated protein 21, putative (UTP21)	NS	C798F	0.0008766	0.0440463
7	506669	A	T	PF3D7_0711500	regulator of chromosome condensation, putative	NS	E475D	0.0008773	0.116304
11	1587567	T	C	PF3D7_1139800	conserved Plasmodium protein, unknown function	NS	I1490V	0.0008807	0.30326
7	846487	A	C	PF3D7_0719300	actin-related protein, putative (ARP6)	NS	I665L	0.0008807	0.145714
2	276069	C	T	PF3D7_0206900.1	merozoite surface protein 5 (MSP5)	S	142T	0.0008845	0.550278
5	493056	A	C	PF3D7_0511500	RNA pseudouridylate synthase, putative	NS	D2152A	0.0008936	0.141672
11	1336643	G	A	PF3D7_1134300	conserved Plasmodium protein, unknown function	NS	M1036I	0.0008962	0.171062
14	1734623	G	A	PF3D7_1442600	TRAP-like protein (TREP)	NS	E1447K	0.0008964	0.0446262
9	393479	C	G	PF3D7_0908500	conserved Plasmodium protein, unknown function	NS	G812A	0.0008976	0.178364
7	1269467	G	A	PF3D7_0729900	dynein heavy chain, putative	S	1186K	0.0008989	0.491099
3	221551	T	A	PF3D7_0304600	circumsporozoite (CS) protein (CSP)	NS	K322N	0.0008992	0.460823
7	282766	C	T	PF3D7_0705600	RNA helicase, putative	S	556E	0.000907	0.216187
4	780916	T	C	PF3D7_0417600	conserved Plasmodium protein, unknown function	S	586V	0.0009089	0.65028
12	1068436	G	T	PF3D7_1226400	conserved Plasmodium protein, unknown function	NS	H634N	0.0009095	0.253281
10	605108	G	T	PF3D7_1014900	conserved Plasmodium protein, unknown function	NS	A901D	0.0009141	0.197883
9	480267	T	C	PF3D7_0910400	selenide water dikinase, putative	S	364K	0.0009155	0.65552
10	121128	A	T	PF3D7_1002400.1	RNA-binding protein, putative	NS	E5V	0.0009191	0.256065
9	123104	T	A	PF3D7_0902800	serine repeat antigen 9 (SERA9)	NS	D439V	0.0009199	0.254275
12	531624	G	T	PF3D7_1211900	non-SERCA-type Ca2+ -transporting P-ATPase (ATP4)	S	392T	0.0009293	0.721241
4	284311	C	G	PF3D7_0405300	6-cysteine protein (LISP2)	NS	L1329F	0.0009309	0.365536
14	1809098	A	T	PF3D7_1444100	conserved Plasmodium protein, unknown function	S	5005T	0.0009319	0.678335
14	377869	C	T	PF3D7_1409700	conserved Plasmodium protein, unknown function	NS	V772I	0.000932	0.359728
13	1715816	A	C	PF3D7_1343400	DNA repair protein RAD5, putative (RAD5)	S	345T	0.0009324	0.567898
14	438991	A	G	PF3D7_1410900	ribosome maturation protein SBDS, putative	NS	N481S	0.0009464	0.225983
13	1290277	A	G	PF3D7_1330700	GPI transamidase subunit PIG-U, putative	NS	K54E	0.0009499	0.162124
10	1399681	T	C	PF3D7_1035300	glutamate-rich protein (GLURP)	NS	S163P	0.0009539	0.180706
13	2016343	T	C	PF3D7_1350500	conserved Plasmodium protein, unknown function	NS	Y820C	0.0009644	0.098298
13	2733495	T	A	PF3D7_1368800	DNA repair endonuclease, putative (ERCC4)	S	883I	0.0009647	0.168923
4	461146	C	T	PF3D7_0409800	zinc finger protein, putative	S	479Y	0.000966	0.229674
10	763833	G	A	PF3D7_1019000	eukaryotic translation initiation factor subunit eIF2A, putative	S	2013V	0.0009667	0.484465
2	663475	A	C	PF3D7_0216000	DEAD/DEAH box helicase, putative	NS	K1614Q	0.0009698	0.0812398
5	1309669	T	A	PF3D7_0532300	Plasmodium exported protein (PHISTb), unknown function	NS	L420H	0.0009802	0.43143
1	240461	A	C	PF3D7_0105700	asparagine-rich antigen Pfa35-2	NS	N599T	0.0009849	0.0166408
9	1346027	A	G	PF3D7_0934100	TFIIH basal transcription factor complex helicase XPD subunit (XPD)	S	881K	0.0009874	0.156475
14	3100644	C	T	PF3D7_1475400	cysteine repeat modular protein 4 (CRMP4)	NS	G1380R	0.0009959	0.204043
13	1419503	C	T	PF3D7_1335100	merozoite surface protein 7 (MSP7)	S	213K	0.0009982	0.485641
